# Supplementary material for: Type 2 diabetes has a protective causal association with thoracic aortic aneurysm: a Mendelian randomization study
Source: Diabetol Metab Syndr. 2023 Jun 7;15:120. doi: 10.1186/s13098-023-01101-1 (PMC10245418; doi:10.1186/s13098-023-01101-1)
Supplement: Supplementary file 1 — Additional file 1: Table S1. Genetic instruments for T2D, HbA1c, FG and FI, with corresponding SNP effects for TAA, AAoD and DAoD used in the MR analysis. Table S2. Heterogeneity and horizontal pleiotropy tests of T2D/HbA1c/FG/FI on TAA/AAoD/DAoD. Table S3. Mendelian randomization results for effect of T2D/HbA1c/FG/FI on TAA. Table S4. Mendelian randomization results for effect of T2D/HbA1c/FG/FI on AAoD/DAoD. Table S5. Genetic instruments for T2D (Morris et al.), with corresponding SNP effects for AAoD and DAoD used in the MR analysis. Table S6. Heterogeneity and horizontal pleiotropy tests of T2D (Morris et al.) on AAoD/DAoD. Table S7. Mendelian randomization results for effect of T2D (Morris et al.) on AAoD/DAoD. Table S8. Removed SNPs for T2D (Xu et al.) (scaned using PhenoScanner). Table S9. Removed SNPs for HbA1c (scaned using PhenoScanner). Table S10. Removed SNPs for FG (scaned using PhenoScanner). Table S11. Removed SNPs for FI (scaned using PhenoScanner). Table S12. Removed SNPs for T2D (Morris et al.) (scaned using PhenoScanner). [file 13098_2023_1101_MOESM1_ESM.xlsx]

## Sheet: Table S1
Table S1. Genetic instruments for T2D, HbA1c, FG and FI, with corresponding SNP effects for TAA, AAoD and DAoD used in the primary MR analysis
Exposure	Outcome	SNP	effect_allele.exposure	other_allele.exposure	effect_allele.outcome	other_allele.outcome	beta.exposure	beta.outcome	eaf.exposure	eaf.outcome	pval.exposure	pval.outcome	f_statistic
Type 2 diabetes || id:ebi-a-GCST006867	TAA	rs10077431	A	C	A	C	-0.0487	-0.00653819	0.214668	0.176209	4.75499e-08	0.770861	29.9418
Type 2 diabetes || id:ebi-a-GCST006867	TAA	rs10114341	C	T	C	T	-0.0409	0.00147248	0.440754	0.424133	1.15101e-08	0.932288	32.2687
Type 2 diabetes || id:ebi-a-GCST006867	TAA	rs1050226	G	A	G	A	-0.0491	-0.0463466	0.406792	0.376233	3.34195e-11	0.00882897	44.025
Type 2 diabetes || id:ebi-a-GCST006867	TAA	rs1061813	A	G	A	G	-0.0429	0.00929823	0.537119	0.620379	3.37202e-09	0.599841	34.5357
Type 2 diabetes || id:ebi-a-GCST006867	TAA	rs1063355	G	T	G	T	0.0709	-0.0196371	0.602436	0.523393	3.71535e-19	0.253226	80.5449
Type 2 diabetes || id:ebi-a-GCST006867	TAA	rs10740322	A	G	A	G	0.0477	-0.00942153	0.687104	0.74131	2.10902e-08	0.630938	31.4919
Type 2 diabetes || id:ebi-a-GCST006867	TAA	rs10811661	C	T	C	T	-0.1569	0.0342042	0.173605	0.142951	4.13238e-58	0.160975	256.327
Type 2 diabetes || id:ebi-a-GCST006867	TAA	rs10830963	G	C	G	C	0.0909	-0.00891669	0.275768	0.356806	5.84655e-30	0.618647	129.106
Type 2 diabetes || id:ebi-a-GCST006867	TAA	rs10842994	T	C	T	C	-0.0755	-0.0139704	0.197025	0.172726	1.01508e-16	0.537576	68.8353
Type 2 diabetes || id:ebi-a-GCST006867	TAA	rs10974438	C	A	C	A	0.0591	-0.0362368	0.351215	0.374951	3.01301e-15	0.0405033	62.0944
Type 2 diabetes || id:ebi-a-GCST006867	TAA	rs11098676	C	T	C	T	0.054	0.00595597	0.787639	0.821436	2.02698e-08	0.789871	31.6406
Type 2 diabetes || id:ebi-a-GCST006867	TAA	rs11107116	T	G	T	G	0.0467	0.0368288	0.219714	0.250593	3.74999e-08	0.0627827	30.1853
Type 2 diabetes || id:ebi-a-GCST006867	TAA	rs1111875	T	C	T	C	-0.0948	0.0145508	0.408262	0.477504	3.61493e-39	0.397341	173.361
Type 2 diabetes || id:ebi-a-GCST006867	TAA	rs1127655	T	C	T	C	-0.0438	0.0136133	0.529064	0.53471	2.47098e-08	0.427168	30.7393
Type 2 diabetes || id:ebi-a-GCST006867	TAA	rs11708067	G	A	G	A	-0.0965	0.0221931	0.23899	0.170161	5.93335e-29	0.327844	125.909
Type 2 diabetes || id:ebi-a-GCST006867	TAA	rs11925227	A	G	A	G	-0.0534	0.0138766	0.183439	0.195831	2.24999e-08	0.519422	31.5962
Type 2 diabetes || id:ebi-a-GCST006867	TAA	rs11926707	C	T	C	T	0.0463	-0.0130352	0.625556	0.651745	1.68601e-08	0.472821	31.8812
Type 2 diabetes || id:ebi-a-GCST006867	TAA	rs12088739	G	A	G	A	-0.0884	0.03621	0.0898481	0.0585148	9.79264e-12	0.32104	46.24
Type 2 diabetes || id:ebi-a-GCST006867	TAA	rs12299509	G	A	G	A	0.0467	-0.0420536	0.478622	0.509837	2.08699e-10	0.0158606	40.9249
Type 2 diabetes || id:ebi-a-GCST006867	TAA	rs12617659	T	C	T	C	-0.0685	0.0200824	0.147238	0.149965	2.82683e-11	0.398686	44.229
Type 2 diabetes || id:ebi-a-GCST006867	TAA	rs12910825	G	A	G	A	0.0517	-0.00246198	0.360391	0.368386	2.16421e-12	0.889508	48.811
Type 2 diabetes || id:ebi-a-GCST006867	TAA	rs12945601	C	T	C	T	-0.048	0.00755804	0.613603	0.564036	1.71799e-09	0.661779	36
Type 2 diabetes || id:ebi-a-GCST006867	TAA	rs13330951	G	A	G	A	-0.0456	-0.0181421	0.488314	0.498947	1.53801e-08	0.291696	31.6927
Type 2 diabetes || id:ebi-a-GCST006867	TAA	rs1359790	A	G	A	G	-0.0796	0.0340715	0.2867	0.29471	2.79512e-23	0.0696947	99.0025
Type 2 diabetes || id:ebi-a-GCST006867	TAA	rs1496653	G	A	G	A	-0.0769	0.00777239	0.204782	0.311018	2.57217e-18	0.67605	76.3638
Type 2 diabetes || id:ebi-a-GCST006867	TAA	rs1552224	C	A	C	A	-0.1034	-0.0150808	0.15421	0.236187	8.63575e-25	0.455742	104.809
Type 2 diabetes || id:ebi-a-GCST006867	TAA	rs16988333	G	A	G	A	-0.0745	0.0341106	0.0904035	0.0850292	9.16896e-09	0.268991	32.8417
Type 2 diabetes || id:ebi-a-GCST006867	TAA	rs17086692	T	G	T	G	-0.0467	-0.027647	0.313426	0.312878	2.48102e-08	0.135099	30.9083
Type 2 diabetes || id:ebi-a-GCST006867	TAA	rs17168486	T	C	T	C	0.0742	-0.0238124	0.173603	0.198189	2.17721e-15	0.269597	62.3092
Type 2 diabetes || id:ebi-a-GCST006867	TAA	rs17405722	A	G	A	G	0.087	-0.0373586	0.0741526	0.100498	2.27798e-09	0.1924	35.5085
Type 2 diabetes || id:ebi-a-GCST006867	TAA	rs17631783	T	C	T	C	-0.0487	0.0141425	0.26346	0.228771	3.94903e-08	0.488895	29.9418
Type 2 diabetes || id:ebi-a-GCST006867	TAA	rs17791513	G	A	G	A	-0.1027	-0.0129772	0.0605985	0.120156	4.61424e-12	0.624794	48.1523
Type 2 diabetes || id:ebi-a-GCST006867	TAA	rs1801214	T	C	T	C	0.0903	0.014497	0.599585	0.576728	5.51569e-34	0.402914	148.906
Type 2 diabetes || id:ebi-a-GCST006867	TAA	rs1899951	T	C	T	C	-0.1118	-0.00393442	0.123288	0.170745	1.63682e-24	0.862273	105.204
Type 2 diabetes || id:ebi-a-GCST006867	TAA	rs2237892	T	C	T	C	-0.096	0.0190112	0.0624896	0.0516381	8.74601e-10	0.623565	37.3889
Type 2 diabetes || id:ebi-a-GCST006867	TAA	rs2261181	T	C	T	C	0.0985	-0.0706096	0.09647	0.0732963	9.1791e-17	0.0321744	69.68
Type 2 diabetes || id:ebi-a-GCST006867	TAA	rs2294120	G	A	G	A	-0.0443	-0.00307382	0.455879	0.466228	1.61801e-08	0.858266	31.4451
Type 2 diabetes || id:ebi-a-GCST006867	TAA	rs243019	C	T	C	T	0.0566	-0.00816401	0.455831	0.449456	2.28981e-15	0.636022	63.5501
Type 2 diabetes || id:ebi-a-GCST006867	TAA	rs2493394	G	A	G	A	0.073	0.000833998	0.107338	0.137141	1.15101e-10	0.973281	41.7339
Type 2 diabetes || id:ebi-a-GCST006867	TAA	rs2796441	A	G	A	G	-0.0715	0.000203545	0.416458	0.417057	1.962e-22	0.990652	95.9326
Type 2 diabetes || id:ebi-a-GCST006867	TAA	rs2908282	A	G	A	G	0.0552	-0.00744374	0.177395	0.106393	4.25001e-09	0.789472	34.4844
Type 2 diabetes || id:ebi-a-GCST006867	TAA	rs340874	C	T	C	T	0.0626	-0.00749477	0.563904	0.432187	8.40621e-18	0.665445	73.5365
Type 2 diabetes || id:ebi-a-GCST006867	TAA	rs348330	A	G	A	G	-0.0487	-0.00588394	0.633451	0.644541	1.86402e-09	0.743266	36.1483
Type 2 diabetes || id:ebi-a-GCST006867	TAA	rs3756784	G	T	G	T	0.0505	0.00581588	0.185838	0.220163	2.58899e-08	0.778519	30.7964
Type 2 diabetes || id:ebi-a-GCST006867	TAA	rs3802177	A	G	A	G	-0.1217	0.0106571	0.311281	0.376032	2.32113e-52	0.546383	231.42
Type 2 diabetes || id:ebi-a-GCST006867	TAA	rs4622883	G	A	G	A	-0.0435	0.0031052	0.508544	0.389023	3.01599e-08	0.860457	31.1021
Type 2 diabetes || id:ebi-a-GCST006867	TAA	rs4686471	C	T	C	T	0.0534	0.0215025	0.609775	0.609753	4.28154e-11	0.22364	43.4623
Type 2 diabetes || id:ebi-a-GCST006867	TAA	rs4812829	A	G	A	G	0.0532	0.0500983	0.160871	0.206529	2.44298e-08	0.0184697	31.36
Type 2 diabetes || id:ebi-a-GCST006867	TAA	rs4823182	G	A	G	A	0.0482	-0.0135972	0.335748	0.442643	3.35799e-10	0.429964	39.1843
Type 2 diabetes || id:ebi-a-GCST006867	TAA	rs4865796	A	G	A	G	0.053	0.0285901	0.69309	0.668888	1.32892e-11	0.11705	46.1703
Type 2 diabetes || id:ebi-a-GCST006867	TAA	rs516946	C	T	C	T	0.0824	0.00561737	0.760633	0.795773	3.15864e-22	0.791584	93.9759
Type 2 diabetes || id:ebi-a-GCST006867	TAA	rs55966194	G	C	G	C	-0.0526	-0.0157249	0.281312	0.213625	2.25398e-09	0.452766	35.7278
Type 2 diabetes || id:ebi-a-GCST006867	TAA	rs576674	A	G	A	G	-0.0654	0.000589823	0.832515	0.905184	1.79184e-11	0.983897	45.4582
Type 2 diabetes || id:ebi-a-GCST006867	TAA	rs6059662	G	A	G	A	0.0446	-0.00487502	0.663176	0.770375	1.51199e-08	0.811498	31.8725
Type 2 diabetes || id:ebi-a-GCST006867	TAA	rs61953351	T	G	T	G	-0.07	-0.0220826	0.249902	0.283936	1.97606e-14	0.244904	59.1716
Type 2 diabetes || id:ebi-a-GCST006867	TAA	rs6515236	C	A	C	A	-0.0504	-0.00763321	0.24933	0.209567	3.34303e-08	0.71661	30.6746
Type 2 diabetes || id:ebi-a-GCST006867	TAA	rs67232546	T	C	T	C	0.0596	-0.0103269	0.209222	0.151388	4.66101e-10	0.669057	38.5434
Type 2 diabetes || id:ebi-a-GCST006867	TAA	rs6785040	C	T	C	T	-0.0633	0.0366527	0.15066	0.218541	1.26401e-08	0.0765755	32.5208
Type 2 diabetes || id:ebi-a-GCST006867	TAA	rs6795735	T	C	T	C	-0.0558	0.0208183	0.410912	0.359461	1.63005e-14	0.243115	58.4282
Type 2 diabetes || id:ebi-a-GCST006867	TAA	rs6878122	A	G	A	G	-0.0564	-0.00194336	0.681791	0.771926	1.18796e-12	0.924063	50.9688
Type 2 diabetes || id:ebi-a-GCST006867	TAA	rs6960043	C	T	C	T	0.064	-0.017772	0.521837	0.411334	3.61077e-19	0.307948	81.2537
Type 2 diabetes || id:ebi-a-GCST006867	TAA	rs7144011	T	G	T	G	0.0482	-0.0189156	0.221063	0.240686	1.63599e-08	0.344245	32.1556
Type 2 diabetes || id:ebi-a-GCST006867	TAA	rs7177055	A	G	A	G	0.0647	0.010556	0.718289	0.693429	2.746e-16	0.570355	67.074
Type 2 diabetes || id:ebi-a-GCST006867	TAA	rs7240767	C	T	C	T	0.0451	-0.00692003	0.383677	0.393781	2.157e-08	0.693568	31.0015
Type 2 diabetes || id:ebi-a-GCST006867	TAA	rs72802358	C	G	C	G	-0.1168	0.016704	0.101594	0.0968816	1.97015e-18	0.563862	77.1227
Type 2 diabetes || id:ebi-a-GCST006867	TAA	rs735949	C	T	C	T	-0.0711	-0.021047	0.14115	0.102522	1.94581e-11	0.456537	44.9912
Type 2 diabetes || id:ebi-a-GCST006867	TAA	rs753270	C	T	C	T	0.0528	-0.0072923	0.583535	0.577939	2.70209e-11	0.674233	44.6698
Type 2 diabetes || id:ebi-a-GCST006867	TAA	rs7561798	G	A	G	A	0.04	0.0237701	0.482171	0.450935	2.79402e-08	0.166978	30.8642
Type 2 diabetes || id:ebi-a-GCST006867	TAA	rs7572970	G	A	G	A	0.059	0.0269926	0.722047	0.795372	1.39091e-11	0.201682	45.9902
Type 2 diabetes || id:ebi-a-GCST006867	TAA	rs7685296	T	C	T	C	-0.0511	-0.0132118	0.279365	0.293234	2.31702e-10	0.482582	39.799
Type 2 diabetes || id:ebi-a-GCST006867	TAA	rs7729395	T	C	T	C	0.1373	-0.0347299	0.0509409	0.0559629	1.10103e-17	0.344497	73.6379
Type 2 diabetes || id:ebi-a-GCST006867	TAA	rs7786095	G	A	G	A	-0.0743	0.0190254	0.10386	0.0572331	9.64295e-09	0.606072	33.174
Type 2 diabetes || id:ebi-a-GCST006867	TAA	rs7929543	C	A	C	A	0.0828	-0.000566513	0.0831599	0.0748942	2.19902e-09	0.986164	36
Type 2 diabetes || id:ebi-a-GCST006867	TAA	rs7955901	T	C	T	C	-0.0444	0.0174865	0.556668	0.629307	7.16094e-10	0.324555	38.0278
Type 2 diabetes || id:ebi-a-GCST006867	TAA	rs825476	T	C	T	C	0.0524	0.0293681	0.580549	0.596007	6.80456e-13	0.0930829	51.5249
Type 2 diabetes || id:ebi-a-GCST006867	TAA	rs840967	A	C	A	C	-0.0497	0.0388658	0.605922	0.482095	5.44202e-10	0.0243994	38.5952
Type 2 diabetes || id:ebi-a-GCST006867	TAA	rs849135	A	G	A	G	-0.0999	0.034901	0.499052	0.464823	1.04112e-43	0.0426177	192.516
Type 2 diabetes || id:ebi-a-GCST006867	TAA	rs9369425	A	G	A	G	-0.0546	0.0151784	0.708185	0.688733	1.12899e-10	0.412301	41.2617
Type 2 diabetes || id:ebi-a-GCST006867	TAA	rs963740	T	A	T	A	-0.0479	-0.00476187	0.294299	0.21235	2.23198e-08	0.819168	31.0223
Type 2 diabetes || id:ebi-a-GCST006867	TAA	rs993380	G	A	G	A	-0.0507	-0.0184992	0.66555	0.598135	4.58701e-10	0.290284	39.1783
Type 2 diabetes || id:ebi-a-GCST006867	TAA	rs9940149	A	G	A	G	-0.058	-0.00534654	0.178556	0.106987	9.29095e-10	0.846704	37.2742
Type 2 diabetes || id:ebi-a-GCST006867	AAoD	rs10077431	A	C	A	C	-0.0487	-0.0112222	0.214668	0.216981	4.75499e-08	0.14	29.9418
Type 2 diabetes || id:ebi-a-GCST006867	AAoD	rs10114341	C	T	C	T	-0.0409	0.00841322	0.440754	0.437394	1.15101e-08	0.16	32.2687
Type 2 diabetes || id:ebi-a-GCST006867	AAoD	rs1050226	G	A	G	A	-0.0491	-0.00861673	0.406792	0.406704	3.34195e-11	0.17	44.025
Type 2 diabetes || id:ebi-a-GCST006867	AAoD	rs1061813	A	G	A	G	-0.0429	-0.0013047	0.537119	0.53758	3.37202e-09	0.54	34.5357
Type 2 diabetes || id:ebi-a-GCST006867	AAoD	rs1063355	G	T	G	T	0.0709	0.000939914	0.602436	0.603065	3.71535e-19	0.71	80.5449
Type 2 diabetes || id:ebi-a-GCST006867	AAoD	rs10740322	A	G	A	G	0.0477	-0.00311059	0.687104	0.68562	2.10902e-08	0.78	31.4919
Type 2 diabetes || id:ebi-a-GCST006867	AAoD	rs10811661	C	T	C	T	-0.1569	0.0134573	0.173605	0.173903	4.13238e-58	0.17	256.327
Type 2 diabetes || id:ebi-a-GCST006867	AAoD	rs10830963	G	C	G	C	0.0909	-0.00958975	0.275768	0.274358	5.84655e-30	0.13	129.106
Type 2 diabetes || id:ebi-a-GCST006867	AAoD	rs10842994	T	C	T	C	-0.0755	0.00941035	0.197025	0.193169	1.01508e-16	0.19	68.8353
Type 2 diabetes || id:ebi-a-GCST006867	AAoD	rs10974438	C	A	C	A	0.0591	-0.0079807	0.351215	0.353113	3.01301e-15	0.089	62.0944
Type 2 diabetes || id:ebi-a-GCST006867	AAoD	rs11098676	C	T	C	T	0.054	0.000840297	0.787639	0.788275	2.02698e-08	0.88	31.6406
Type 2 diabetes || id:ebi-a-GCST006867	AAoD	rs11107116	T	G	T	G	0.0467	0.000593508	0.219714	0.215343	3.74999e-08	1	30.1853
Type 2 diabetes || id:ebi-a-GCST006867	AAoD	rs1111875	T	C	T	C	-0.0948	0.00755522	0.408262	0.409495	3.61493e-39	0.082	173.361
Type 2 diabetes || id:ebi-a-GCST006867	AAoD	rs1127655	T	C	T	C	-0.0438	-0.00353545	0.529064	0.529499	2.47098e-08	0.37	30.7393
Type 2 diabetes || id:ebi-a-GCST006867	AAoD	rs11708067	G	A	G	A	-0.0965	0.015917	0.23899	0.238835	5.93335e-29	0.027	125.909
Type 2 diabetes || id:ebi-a-GCST006867	AAoD	rs11925227	A	G	A	G	-0.0534	0.0327809	0.183439	0.185193	2.24999e-08	2e-05	31.5962
Type 2 diabetes || id:ebi-a-GCST006867	AAoD	rs11926707	C	T	C	T	0.0463	-0.011633	0.625556	0.618582	1.68601e-08	0.09	31.8812
Type 2 diabetes || id:ebi-a-GCST006867	AAoD	rs12088739	G	A	G	A	-0.0884	0.029183	0.0898481	0.091699	9.79264e-12	0.008	46.24
Type 2 diabetes || id:ebi-a-GCST006867	AAoD	rs12299509	G	A	G	A	0.0467	-0.0143164	0.478622	0.468367	2.08699e-10	0.048	40.9249
Type 2 diabetes || id:ebi-a-GCST006867	AAoD	rs12617659	T	C	T	C	-0.0685	-0.00698682	0.147238	0.150326	2.82683e-11	0.35	44.229
Type 2 diabetes || id:ebi-a-GCST006867	AAoD	rs12910825	G	A	G	A	0.0517	-0.0116712	0.360391	0.369928	2.16421e-12	0.037	48.811
Type 2 diabetes || id:ebi-a-GCST006867	AAoD	rs12945601	C	T	C	T	-0.048	-0.009359	0.613603	0.607836	1.71799e-09	0.26	36
Type 2 diabetes || id:ebi-a-GCST006867	AAoD	rs13330951	G	A	G	A	-0.0456	0.02529	0.488314	0.481646	1.53801e-08	0.00015	31.6927
Type 2 diabetes || id:ebi-a-GCST006867	AAoD	rs1359790	A	G	A	G	-0.0796	0.0237903	0.2867	0.283494	2.79512e-23	0.00017	99.0025
Type 2 diabetes || id:ebi-a-GCST006867	AAoD	rs1496653	G	A	G	A	-0.0769	0.0118863	0.204782	0.204669	2.57217e-18	0.13	76.3638
Type 2 diabetes || id:ebi-a-GCST006867	AAoD	rs1552224	C	A	C	A	-0.1034	-0.0115674	0.15421	0.149661	8.63575e-25	0.23	104.809
Type 2 diabetes || id:ebi-a-GCST006867	AAoD	rs16988333	G	A	G	A	-0.0745	0.0296823	0.0904035	0.09064	9.16896e-09	0.0023	32.8417
Type 2 diabetes || id:ebi-a-GCST006867	AAoD	rs17086692	T	G	T	G	-0.0467	-0.00375886	0.313426	0.304955	2.48102e-08	0.65	30.9083
Type 2 diabetes || id:ebi-a-GCST006867	AAoD	rs17168486	T	C	T	C	0.0742	-0.00212487	0.173603	0.175319	2.17721e-15	0.64	62.3092
Type 2 diabetes || id:ebi-a-GCST006867	AAoD	rs17405722	A	G	A	G	0.087	-0.00891458	0.0741526	0.074519	2.27798e-09	0.43	35.5085
Type 2 diabetes || id:ebi-a-GCST006867	AAoD	rs1758632	G	C	G	C	0.0491	-0.000208335	0.623407	0.618177	1.36e-09	0.93	36.7446
Type 2 diabetes || id:ebi-a-GCST006867	AAoD	rs17631783	T	C	T	C	-0.0487	0.00376709	0.26346	0.259656	3.94903e-08	0.66	29.9418
Type 2 diabetes || id:ebi-a-GCST006867	AAoD	rs17791513	G	A	G	A	-0.1027	0.0109471	0.0605985	0.061656	4.61424e-12	0.31	48.1523
Type 2 diabetes || id:ebi-a-GCST006867	AAoD	rs1801214	T	C	T	C	0.0903	-0.00575543	0.599585	0.600206	5.51569e-34	0.42	148.906
Type 2 diabetes || id:ebi-a-GCST006867	AAoD	rs1899951	T	C	T	C	-0.1118	0.0200766	0.123288	0.127175	1.63682e-24	0.027	105.204
Type 2 diabetes || id:ebi-a-GCST006867	AAoD	rs2237892	T	C	T	C	-0.096	-0.00816482	0.0624896	0.065566	8.74601e-10	0.51	37.3889
Type 2 diabetes || id:ebi-a-GCST006867	AAoD	rs2261181	T	C	T	C	0.0985	-0.0297001	0.09647	0.099902	9.1791e-17	0.0066	69.68
Type 2 diabetes || id:ebi-a-GCST006867	AAoD	rs2294120	G	A	G	A	-0.0443	0.00775854	0.455879	0.452815	1.61801e-08	0.24	31.4451
Type 2 diabetes || id:ebi-a-GCST006867	AAoD	rs243019	C	T	C	T	0.0566	-0.0010399	0.455831	0.455135	2.28981e-15	0.96	63.5501
Type 2 diabetes || id:ebi-a-GCST006867	AAoD	rs2493394	G	A	G	A	0.073	-0.0190599	0.107338	0.108068	1.15101e-10	0.025	41.7339
Type 2 diabetes || id:ebi-a-GCST006867	AAoD	rs2796441	A	G	A	G	-0.0715	-0.00353776	0.416458	0.419277	1.962e-22	0.39	95.9326
Type 2 diabetes || id:ebi-a-GCST006867	AAoD	rs2908282	A	G	A	G	0.0552	-0.0257372	0.177395	0.176193	4.25001e-09	0.00012	34.4844
Type 2 diabetes || id:ebi-a-GCST006867	AAoD	rs340874	C	T	C	T	0.0626	-0.00694398	0.563904	0.565708	8.40621e-18	0.54	73.5365
Type 2 diabetes || id:ebi-a-GCST006867	AAoD	rs348330	A	G	A	G	-0.0487	0.00704778	0.633451	0.624112	1.86402e-09	0.2	36.1483
Type 2 diabetes || id:ebi-a-GCST006867	AAoD	rs3756784	G	T	G	T	0.0505	0.009728	0.185838	0.196175	2.58899e-08	0.16	30.7964
Type 2 diabetes || id:ebi-a-GCST006867	AAoD	rs3802177	A	G	A	G	-0.1217	0.00186345	0.311281	0.310035	2.32113e-52	0.92	231.42
Type 2 diabetes || id:ebi-a-GCST006867	AAoD	rs4622883	G	A	G	A	-0.0435	0.00518979	0.508544	0.507129	3.01599e-08	0.46	31.1021
Type 2 diabetes || id:ebi-a-GCST006867	AAoD	rs4686471	C	T	C	T	0.0534	-0.0107235	0.609775	0.614542	4.28154e-11	0.15	43.4623
Type 2 diabetes || id:ebi-a-GCST006867	AAoD	rs4812829	A	G	A	G	0.0532	0.000979988	0.160871	0.164108	2.44298e-08	0.95	31.36
Type 2 diabetes || id:ebi-a-GCST006867	AAoD	rs4823182	G	A	G	A	0.0482	0.000806949	0.335748	0.336906	3.35799e-10	0.89	39.1843
Type 2 diabetes || id:ebi-a-GCST006867	AAoD	rs4865796	A	G	A	G	0.053	0.00545632	0.69309	0.692084	1.32892e-11	0.31	46.1703
Type 2 diabetes || id:ebi-a-GCST006867	AAoD	rs516946	C	T	C	T	0.0824	-0.0053116	0.760633	0.766463	3.15864e-22	0.57	93.9759
Type 2 diabetes || id:ebi-a-GCST006867	AAoD	rs55966194	G	C	G	C	-0.0526	-0.00654373	0.281312	0.278167	2.25398e-09	0.31	35.7278
Type 2 diabetes || id:ebi-a-GCST006867	AAoD	rs576674	A	G	A	G	-0.0654	-0.00389713	0.832515	0.82717	1.79184e-11	0.68	45.4582
Type 2 diabetes || id:ebi-a-GCST006867	AAoD	rs6059662	G	A	G	A	0.0446	0.00622828	0.663176	0.661424	1.51199e-08	0.58	31.8725
Type 2 diabetes || id:ebi-a-GCST006867	AAoD	rs61953351	T	G	T	G	-0.07	-0.00130827	0.249902	0.249886	1.97606e-14	0.96	59.1716
Type 2 diabetes || id:ebi-a-GCST006867	AAoD	rs6515236	C	A	C	A	-0.0504	-0.00448813	0.24933	0.253971	3.34303e-08	0.72	30.6746
Type 2 diabetes || id:ebi-a-GCST006867	AAoD	rs67232546	T	C	T	C	0.0596	-0.00512651	0.209222	0.211967	4.66101e-10	0.39	38.5434
Type 2 diabetes || id:ebi-a-GCST006867	AAoD	rs6785040	C	T	C	T	-0.0633	0.00209527	0.15066	0.152012	1.26401e-08	0.87	32.5208
Type 2 diabetes || id:ebi-a-GCST006867	AAoD	rs6795735	T	C	T	C	-0.0558	-0.0229993	0.410912	0.417442	1.63005e-14	0.00049	58.4282
Type 2 diabetes || id:ebi-a-GCST006867	AAoD	rs6878122	A	G	A	G	-0.0564	0.0169236	0.681791	0.683677	1.18796e-12	0.063	50.9688
Type 2 diabetes || id:ebi-a-GCST006867	AAoD	rs6960043	C	T	C	T	0.064	0.00389033	0.521837	0.518307	3.61077e-19	0.46	81.2537
Type 2 diabetes || id:ebi-a-GCST006867	AAoD	rs7144011	T	G	T	G	0.0482	0.0144347	0.221063	0.217716	1.63599e-08	0.056	32.1556
Type 2 diabetes || id:ebi-a-GCST006867	AAoD	rs7177055	A	G	A	G	0.0647	-0.00509315	0.718289	0.70772	2.746e-16	0.32	67.074
Type 2 diabetes || id:ebi-a-GCST006867	AAoD	rs7240767	C	T	C	T	0.0451	0.0121955	0.383677	0.392085	2.157e-08	0.035	31.0015
Type 2 diabetes || id:ebi-a-GCST006867	AAoD	rs72802358	C	G	C	G	-0.1168	0.016186	0.101594	0.104963	1.97015e-18	0.1	77.1227
Type 2 diabetes || id:ebi-a-GCST006867	AAoD	rs735949	C	T	C	T	-0.0711	0.008159	0.14115	0.139404	1.94581e-11	0.23	44.9912
Type 2 diabetes || id:ebi-a-GCST006867	AAoD	rs753270	C	T	C	T	0.0528	-0.01113	0.583535	0.584276	2.70209e-11	0.15	44.6698
Type 2 diabetes || id:ebi-a-GCST006867	AAoD	rs7561798	G	A	G	A	0.04	-0.00403234	0.482171	0.481669	2.79402e-08	0.62	30.8642
Type 2 diabetes || id:ebi-a-GCST006867	AAoD	rs7572970	G	A	G	A	0.059	0.00164268	0.722047	0.718482	1.39091e-11	0.7	45.9902
Type 2 diabetes || id:ebi-a-GCST006867	AAoD	rs7607777	T	G	T	G	-0.137	0.0145913	0.105906	0.105204	9.39723e-28	0.094	120.122
Type 2 diabetes || id:ebi-a-GCST006867	AAoD	rs7685296	T	C	T	C	-0.0511	-0.000490038	0.279365	0.28385	2.31702e-10	0.85	39.799
Type 2 diabetes || id:ebi-a-GCST006867	AAoD	rs7729395	T	C	T	C	0.1373	-0.021633	0.0509409	0.049943	1.10103e-17	0.13	73.6379
Type 2 diabetes || id:ebi-a-GCST006867	AAoD	rs7786095	G	A	G	A	-0.0743	-0.00270146	0.10386	0.104114	9.64295e-09	0.73	33.174
Type 2 diabetes || id:ebi-a-GCST006867	AAoD	rs7929543	C	A	C	A	0.0828	-0.0105808	0.0831599	0.083215	2.19902e-09	0.47	36
Type 2 diabetes || id:ebi-a-GCST006867	AAoD	rs7955901	T	C	T	C	-0.0444	0.00510569	0.556668	0.555441	7.16094e-10	0.41	38.0278
Type 2 diabetes || id:ebi-a-GCST006867	AAoD	rs825476	T	C	T	C	0.0524	0.00518184	0.580549	0.58146	6.80456e-13	0.52	51.5249
Type 2 diabetes || id:ebi-a-GCST006867	AAoD	rs840967	A	C	A	C	-0.0497	0.00467491	0.605922	0.60849	5.44202e-10	0.64	38.5952
Type 2 diabetes || id:ebi-a-GCST006867	AAoD	rs849135	A	G	A	G	-0.0999	0.00800349	0.499052	0.496416	1.04112e-43	0.27	192.516
Type 2 diabetes || id:ebi-a-GCST006867	AAoD	rs9369425	A	G	A	G	-0.0546	0.000569777	0.708185	0.708212	1.12899e-10	0.91	41.2617
Type 2 diabetes || id:ebi-a-GCST006867	AAoD	rs963740	T	A	T	A	-0.0479	0.00876273	0.294299	0.293909	2.23198e-08	0.21	31.0223
Type 2 diabetes || id:ebi-a-GCST006867	AAoD	rs993380	G	A	G	A	-0.0507	0.000495301	0.66555	0.665586	4.58701e-10	0.71	39.1783
Type 2 diabetes || id:ebi-a-GCST006867	AAoD	rs9940149	A	G	A	G	-0.058	-0.0311469	0.178556	0.185455	9.29095e-10	4.5e-05	37.2742
Type 2 diabetes || id:ebi-a-GCST006867	DAoD	rs10077431	A	C	A	C	-0.0487	-0.0134682	0.214668	0.216594	4.75499e-08	0.079	29.9418
Type 2 diabetes || id:ebi-a-GCST006867	DAoD	rs10114341	C	T	C	T	-0.0409	0.0116628	0.440754	0.437002	1.15101e-08	0.042	32.2687
Type 2 diabetes || id:ebi-a-GCST006867	DAoD	rs1050226	G	A	G	A	-0.0491	-0.0012804	0.406792	0.406697	3.34195e-11	0.87	44.025
Type 2 diabetes || id:ebi-a-GCST006867	DAoD	rs1061813	A	G	A	G	-0.0429	-0.00703945	0.537119	0.536933	3.37202e-09	0.14	34.5357
Type 2 diabetes || id:ebi-a-GCST006867	DAoD	rs1063355	G	T	G	T	0.0709	0.0176881	0.602436	0.603268	3.71535e-19	0.0017	80.5449
Type 2 diabetes || id:ebi-a-GCST006867	DAoD	rs10740322	A	G	A	G	0.0477	0.00219094	0.687104	0.685258	2.10902e-08	0.76	31.4919
Type 2 diabetes || id:ebi-a-GCST006867	DAoD	rs10811661	C	T	C	T	-0.1569	-0.000292917	0.173605	0.174536	4.13238e-58	0.91	256.327
Type 2 diabetes || id:ebi-a-GCST006867	DAoD	rs10830963	G	C	G	C	0.0909	0.00257889	0.275768	0.274982	5.84655e-30	0.68	129.106
Type 2 diabetes || id:ebi-a-GCST006867	DAoD	rs10842994	T	C	T	C	-0.0755	-0.0112572	0.197025	0.193157	1.01508e-16	0.067	68.8353
Type 2 diabetes || id:ebi-a-GCST006867	DAoD	rs10974438	C	A	C	A	0.0591	0.000466351	0.351215	0.352899	3.01301e-15	1	62.0944
Type 2 diabetes || id:ebi-a-GCST006867	DAoD	rs11098676	C	T	C	T	0.054	-0.0133487	0.787639	0.788773	2.02698e-08	0.04	31.6406
Type 2 diabetes || id:ebi-a-GCST006867	DAoD	rs11107116	T	G	T	G	0.0467	0.00383644	0.219714	0.215531	3.74999e-08	0.54	30.1853
Type 2 diabetes || id:ebi-a-GCST006867	DAoD	rs1111875	T	C	T	C	-0.0948	-0.0130229	0.408262	0.409053	3.61493e-39	0.021	173.361
Type 2 diabetes || id:ebi-a-GCST006867	DAoD	rs1127655	T	C	T	C	-0.0438	-9.32689e-05	0.529064	0.529291	2.47098e-08	0.73	30.7393
Type 2 diabetes || id:ebi-a-GCST006867	DAoD	rs11708067	G	A	G	A	-0.0965	0.00451353	0.23899	0.238183	5.93335e-29	0.51	125.909
Type 2 diabetes || id:ebi-a-GCST006867	DAoD	rs11925227	A	G	A	G	-0.0534	0.0202033	0.183439	0.185297	2.24999e-08	0.0037	31.5962
Type 2 diabetes || id:ebi-a-GCST006867	DAoD	rs11926707	C	T	C	T	0.0463	0.000722988	0.625556	0.619086	1.68601e-08	0.53	31.8812
Type 2 diabetes || id:ebi-a-GCST006867	DAoD	rs12088739	G	A	G	A	-0.0884	0.0226647	0.0898481	0.091606	9.79264e-12	0.018	46.24
Type 2 diabetes || id:ebi-a-GCST006867	DAoD	rs12299509	G	A	G	A	0.0467	0.00850963	0.478622	0.467522	2.08699e-10	0.1	40.9249
Type 2 diabetes || id:ebi-a-GCST006867	DAoD	rs12617659	T	C	T	C	-0.0685	0.0146506	0.147238	0.149971	2.82683e-11	0.051	44.229
Type 2 diabetes || id:ebi-a-GCST006867	DAoD	rs12910825	G	A	G	A	0.0517	-0.0138425	0.360391	0.368789	2.16421e-12	0.013	48.811
Type 2 diabetes || id:ebi-a-GCST006867	DAoD	rs12945601	C	T	C	T	-0.048	-0.0015069	0.613603	0.607475	1.71799e-09	0.58	36
Type 2 diabetes || id:ebi-a-GCST006867	DAoD	rs13330951	G	A	G	A	-0.0456	0.0221914	0.488314	0.481351	1.53801e-08	0.00015	31.6927
Type 2 diabetes || id:ebi-a-GCST006867	DAoD	rs1359790	A	G	A	G	-0.0796	0.00224236	0.2867	0.282491	2.79512e-23	0.82	99.0025
Type 2 diabetes || id:ebi-a-GCST006867	DAoD	rs1496653	G	A	G	A	-0.0769	0.00682524	0.204782	0.204104	2.57217e-18	0.3	76.3638
Type 2 diabetes || id:ebi-a-GCST006867	DAoD	rs1552224	C	A	C	A	-0.1034	0.0133089	0.15421	0.150348	8.63575e-25	0.047	104.809
Type 2 diabetes || id:ebi-a-GCST006867	DAoD	rs16988333	G	A	G	A	-0.0745	0.00998772	0.0904035	0.090435	9.16896e-09	0.31	32.8417
Type 2 diabetes || id:ebi-a-GCST006867	DAoD	rs17086692	T	G	T	G	-0.0467	-0.0050724	0.313426	0.305375	2.48102e-08	0.4	30.9083
Type 2 diabetes || id:ebi-a-GCST006867	DAoD	rs17168486	T	C	T	C	0.0742	-0.0049606	0.173603	0.174908	2.17721e-15	0.47	62.3092
Type 2 diabetes || id:ebi-a-GCST006867	DAoD	rs17405722	A	G	A	G	0.087	0.000462746	0.0741526	0.074757	2.27798e-09	0.85	35.5085
Type 2 diabetes || id:ebi-a-GCST006867	DAoD	rs1758632	G	C	G	C	0.0491	0.00377848	0.623407	0.619085	1.36e-09	0.43	36.7446
Type 2 diabetes || id:ebi-a-GCST006867	DAoD	rs17631783	T	C	T	C	-0.0487	0.00795877	0.26346	0.25989	3.94903e-08	0.23	29.9418
Type 2 diabetes || id:ebi-a-GCST006867	DAoD	rs17791513	G	A	G	A	-0.1027	0.0145344	0.0605985	0.061704	4.61424e-12	0.16	48.1523
Type 2 diabetes || id:ebi-a-GCST006867	DAoD	rs1801214	T	C	T	C	0.0903	-0.00854632	0.599585	0.600108	5.51569e-34	0.16	148.906
Type 2 diabetes || id:ebi-a-GCST006867	DAoD	rs1899951	T	C	T	C	-0.1118	0.000556065	0.123288	0.127519	1.63682e-24	1	105.204
Type 2 diabetes || id:ebi-a-GCST006867	DAoD	rs2237892	T	C	T	C	-0.096	0.00477627	0.0624896	0.065965	8.74601e-10	0.66	37.3889
Type 2 diabetes || id:ebi-a-GCST006867	DAoD	rs2261181	T	C	T	C	0.0985	-0.00986532	0.09647	0.099772	9.1791e-17	0.36	69.68
Type 2 diabetes || id:ebi-a-GCST006867	DAoD	rs2294120	G	A	G	A	-0.0443	-0.00485008	0.455879	0.453674	1.61801e-08	0.4	31.4451
Type 2 diabetes || id:ebi-a-GCST006867	DAoD	rs243019	C	T	C	T	0.0566	-0.00994135	0.455831	0.454739	2.28981e-15	0.092	63.5501
Type 2 diabetes || id:ebi-a-GCST006867	DAoD	rs2493394	G	A	G	A	0.073	-0.00582156	0.107338	0.107582	1.15101e-10	0.56	41.7339
Type 2 diabetes || id:ebi-a-GCST006867	DAoD	rs2796441	A	G	A	G	-0.0715	-0.00153342	0.416458	0.419787	1.962e-22	0.68	95.9326
Type 2 diabetes || id:ebi-a-GCST006867	DAoD	rs2908282	A	G	A	G	0.0552	-0.0172209	0.177395	0.176722	4.25001e-09	0.0088	34.4844
Type 2 diabetes || id:ebi-a-GCST006867	DAoD	rs340874	C	T	C	T	0.0626	-0.00123501	0.563904	0.565826	8.40621e-18	0.71	73.5365
Type 2 diabetes || id:ebi-a-GCST006867	DAoD	rs348330	A	G	A	G	-0.0487	0.0141662	0.633451	0.624882	1.86402e-09	0.025	36.1483
Type 2 diabetes || id:ebi-a-GCST006867	DAoD	rs3756784	G	T	G	T	0.0505	0.00991622	0.185838	0.195555	2.58899e-08	0.21	30.7964
Type 2 diabetes || id:ebi-a-GCST006867	DAoD	rs3802177	A	G	A	G	-0.1217	0.00455954	0.311281	0.309993	2.32113e-52	0.52	231.42
Type 2 diabetes || id:ebi-a-GCST006867	DAoD	rs4622883	G	A	G	A	-0.0435	0.00866844	0.508544	0.507658	3.01599e-08	0.12	31.1021
Type 2 diabetes || id:ebi-a-GCST006867	DAoD	rs4686471	C	T	C	T	0.0534	0.0017909	0.609775	0.613652	4.28154e-11	0.74	43.4623
Type 2 diabetes || id:ebi-a-GCST006867	DAoD	rs4812829	A	G	A	G	0.0532	0.011842	0.160871	0.163903	2.44298e-08	0.14	31.36
Type 2 diabetes || id:ebi-a-GCST006867	DAoD	rs4823182	G	A	G	A	0.0482	0.00332417	0.335748	0.336623	3.35799e-10	0.65	39.1843
Type 2 diabetes || id:ebi-a-GCST006867	DAoD	rs4865796	A	G	A	G	0.053	0.00907264	0.69309	0.692275	1.32892e-11	0.084	46.1703
Type 2 diabetes || id:ebi-a-GCST006867	DAoD	rs516946	C	T	C	T	0.0824	0.00215781	0.760633	0.766441	3.15864e-22	0.83	93.9759
Type 2 diabetes || id:ebi-a-GCST006867	DAoD	rs55966194	G	C	G	C	-0.0526	-0.0044883	0.281312	0.278161	2.25398e-09	0.34	35.7278
Type 2 diabetes || id:ebi-a-GCST006867	DAoD	rs576674	A	G	A	G	-0.0654	0.00622537	0.832515	0.827442	1.79184e-11	0.41	45.4582
Type 2 diabetes || id:ebi-a-GCST006867	DAoD	rs6059662	G	A	G	A	0.0446	-0.00664157	0.663176	0.661311	1.51199e-08	0.24	31.8725
Type 2 diabetes || id:ebi-a-GCST006867	DAoD	rs61953351	T	G	T	G	-0.07	0.0051767	0.249902	0.250371	1.97606e-14	0.34	59.1716
Type 2 diabetes || id:ebi-a-GCST006867	DAoD	rs6515236	C	A	C	A	-0.0504	-0.0024638	0.24933	0.254241	3.34303e-08	0.91	30.6746
Type 2 diabetes || id:ebi-a-GCST006867	DAoD	rs67232546	T	C	T	C	0.0596	0.000376197	0.209222	0.212031	4.66101e-10	0.89	38.5434
Type 2 diabetes || id:ebi-a-GCST006867	DAoD	rs6785040	C	T	C	T	-0.0633	0.00158	0.15066	0.151812	1.26401e-08	0.79	32.5208
Type 2 diabetes || id:ebi-a-GCST006867	DAoD	rs6795735	T	C	T	C	-0.0558	-0.00249672	0.410912	0.418111	1.63005e-14	0.49	58.4282
Type 2 diabetes || id:ebi-a-GCST006867	DAoD	rs6878122	A	G	A	G	-0.0564	0.0049935	0.681791	0.682794	1.18796e-12	0.39	50.9688
Type 2 diabetes || id:ebi-a-GCST006867	DAoD	rs6960043	C	T	C	T	0.064	0.00437703	0.521837	0.518145	3.61077e-19	0.53	81.2537
Type 2 diabetes || id:ebi-a-GCST006867	DAoD	rs7144011	T	G	T	G	0.0482	0.00565656	0.221063	0.217824	1.63599e-08	0.43	32.1556
Type 2 diabetes || id:ebi-a-GCST006867	DAoD	rs7177055	A	G	A	G	0.0647	-0.00769785	0.718289	0.708539	2.746e-16	0.18	67.074
Type 2 diabetes || id:ebi-a-GCST006867	DAoD	rs7240767	C	T	C	T	0.0451	0.0155799	0.383677	0.392885	2.157e-08	0.0082	31.0015
Type 2 diabetes || id:ebi-a-GCST006867	DAoD	rs72802358	C	G	C	G	-0.1168	0.0246753	0.101594	0.105067	1.97015e-18	0.0095	77.1227
Type 2 diabetes || id:ebi-a-GCST006867	DAoD	rs735949	C	T	C	T	-0.0711	-0.00593402	0.14115	0.139311	1.94581e-11	0.39	44.9912
Type 2 diabetes || id:ebi-a-GCST006867	DAoD	rs753270	C	T	C	T	0.0528	-0.0025002	0.583535	0.584433	2.70209e-11	0.71	44.6698
Type 2 diabetes || id:ebi-a-GCST006867	DAoD	rs7561798	G	A	G	A	0.04	-0.0023878	0.482171	0.481646	2.79402e-08	0.71	30.8642
Type 2 diabetes || id:ebi-a-GCST006867	DAoD	rs7572970	G	A	G	A	0.059	0.00576785	0.722047	0.718526	1.39091e-11	0.48	45.9902
Type 2 diabetes || id:ebi-a-GCST006867	DAoD	rs7607777	T	G	T	G	-0.137	0.0133013	0.105906	0.104954	9.39723e-28	0.15	120.122
Type 2 diabetes || id:ebi-a-GCST006867	DAoD	rs7685296	T	C	T	C	-0.0511	-0.00399139	0.279365	0.282815	2.31702e-10	0.72	39.799
Type 2 diabetes || id:ebi-a-GCST006867	DAoD	rs7729395	T	C	T	C	0.1373	-0.00230479	0.0509409	0.04965	1.10103e-17	0.75	73.6379
Type 2 diabetes || id:ebi-a-GCST006867	DAoD	rs7786095	G	A	G	A	-0.0743	0.00874257	0.10386	0.104478	9.64295e-09	0.36	33.174
Type 2 diabetes || id:ebi-a-GCST006867	DAoD	rs7929543	C	A	C	A	0.0828	0.0126305	0.0831599	0.083058	2.19902e-09	0.2	36
Type 2 diabetes || id:ebi-a-GCST006867	DAoD	rs7955901	T	C	T	C	-0.0444	0.00153327	0.556668	0.554818	7.16094e-10	0.92	38.0278
Type 2 diabetes || id:ebi-a-GCST006867	DAoD	rs825476	T	C	T	C	0.0524	-0.00477687	0.580549	0.580722	6.80456e-13	0.28	51.5249
Type 2 diabetes || id:ebi-a-GCST006867	DAoD	rs840967	A	C	A	C	-0.0497	-0.00312901	0.605922	0.60873	5.44202e-10	0.66	38.5952
Type 2 diabetes || id:ebi-a-GCST006867	DAoD	rs849135	A	G	A	G	-0.0999	-0.00255617	0.499052	0.495973	1.04112e-43	0.58	192.516
Type 2 diabetes || id:ebi-a-GCST006867	DAoD	rs9369425	A	G	A	G	-0.0546	-0.00598986	0.708185	0.707473	1.12899e-10	0.22	41.2617
Type 2 diabetes || id:ebi-a-GCST006867	DAoD	rs963740	T	A	T	A	-0.0479	0.00833673	0.294299	0.29456	2.23198e-08	0.21	31.0223
Type 2 diabetes || id:ebi-a-GCST006867	DAoD	rs993380	G	A	G	A	-0.0507	0.00442559	0.66555	0.66484	4.58701e-10	0.38	39.1783
Type 2 diabetes || id:ebi-a-GCST006867	DAoD	rs9940149	A	G	A	G	-0.058	-0.00775001	0.178556	0.185925	9.29095e-10	0.25	37.2742
HbA1C || id:ieu-b-103	TAA	rs1046896	T	C	T	C	0.0346	0.022521	NA	0.264784	1.57616e-26	0.250251	116.91
HbA1C || id:ieu-b-103	TAA	rs1799884	T	C	T	C	0.038	-0.00945237	NA	0.106447	1.45111e-20	0.734593	85.9012
HbA1C || id:ieu-b-103	TAA	rs2779116	T	C	T	C	0.0237	-0.000630235	NA	0.337857	2.751e-09	0.972178	35.1056
HbA1C || id:ieu-b-103	TAA	rs4737009	A	G	A	G	0.0269	0.0368326	NA	0.249742	6.11505e-12	0.0640649	47.5746
HbA1C || id:ieu-b-103	TAA	rs6474359	C	T	C	T	-0.0601	-0.140854	NA	0.0168469	1.17801e-08	0.0347969	32.762
HbA1C || id:ieu-b-103	TAA	rs7998202	G	A	G	A	0.0307	0.0331061	NA	0.123086	5.23504e-09	0.206348	33.5525
HbA1C || id:ieu-b-103	TAA	rs855791	G	A	G	A	-0.0271	0.0156024	NA	0.653286	2.74221e-14	0.383854	56.6674
HbA1C || id:ieu-b-103	AAoD	rs1046896	T	C	T	C	0.0346	0.011641	NA	0.315165	1.57616e-26	0.097	116.91
HbA1C || id:ieu-b-103	AAoD	rs1799884	T	C	T	C	0.038	-0.026075	NA	0.17557	1.45111e-20	9.1e-05	85.9012
HbA1C || id:ieu-b-103	AAoD	rs2779116	T	C	T	C	0.0237	-0.0102692	NA	0.267433	2.751e-09	0.14	35.1056
HbA1C || id:ieu-b-103	AAoD	rs4737009	A	G	A	G	0.0269	-0.00428264	NA	0.239081	6.11505e-12	0.89	47.5746
HbA1C || id:ieu-b-103	AAoD	rs6474359	C	T	C	T	-0.0601	-0.00731029	NA	0.040342	1.17801e-08	0.79	32.762
HbA1C || id:ieu-b-103	AAoD	rs7998202	G	A	G	A	0.0307	-0.017381	NA	0.14577	5.23504e-09	0.032	33.5525
HbA1C || id:ieu-b-103	AAoD	rs855791	G	A	G	A	-0.0271	-4.20836e-05	NA	0.563023	2.74221e-14	0.76	56.6674
HbA1C || id:ieu-b-103	DAoD	rs1046896	T	C	T	C	0.0346	0.00616957	NA	0.314667	1.57616e-26	0.31	116.91
HbA1C || id:ieu-b-103	DAoD	rs1799884	T	C	T	C	0.038	-0.0173256	NA	0.176086	1.45111e-20	0.0087	85.9012
HbA1C || id:ieu-b-103	DAoD	rs2779116	T	C	T	C	0.0237	0.00221035	NA	0.266649	2.751e-09	0.74	35.1056
HbA1C || id:ieu-b-103	DAoD	rs4737009	A	G	A	G	0.0269	0.0102785	NA	0.239165	6.11505e-12	0.083	47.5746
HbA1C || id:ieu-b-103	DAoD	rs6474359	C	T	C	T	-0.0601	-0.0127114	NA	0.039987	1.17801e-08	0.3	32.762
HbA1C || id:ieu-b-103	DAoD	rs7998202	G	A	G	A	0.0307	-0.00164834	NA	0.145348	5.23504e-09	0.84	33.5525
HbA1C || id:ieu-b-103	DAoD	rs855791	G	A	G	A	-0.0271	0.00641099	NA	0.56353	2.74221e-14	0.3	56.6674
Fasting glucose || id:ebi-a-GCST90002232	TAA	rs10305457	T	C	T	C	0.0235	-0.0366592	0.065	0.0850547	1.20893e-14	0.233682	53.9307
Fasting glucose || id:ebi-a-GCST90002232	TAA	rs1057394	A	G	A	G	-0.0124	0.00319663	0.625	0.639802	1.91117e-12	0.858116	47.4568
Fasting glucose || id:ebi-a-GCST90002232	TAA	rs10811660	A	G	A	G	-0.0223	0.0342204	0.165	0.142938	7.9378e-25	0.160768	102.746
Fasting glucose || id:ebi-a-GCST90002232	TAA	rs10830963	G	C	G	C	0.0772	-0.00891669	0.286	0.356806	1e-200	0.618647	1650.93
Fasting glucose || id:ebi-a-GCST90002232	TAA	rs10838524	G	A	G	A	-0.0238	0.0107396	0.52	0.483846	1.55883e-40	0.531379	221.266
Fasting glucose || id:ebi-a-GCST90002232	TAA	rs10974438	C	A	C	A	0.0198	-0.0362368	0.38	0.374951	9.84691e-31	0.0405033	135.654
Fasting glucose || id:ebi-a-GCST90002232	TAA	rs11603349	C	T	C	T	-0.0236	-0.0150053	0.168	0.237289	3.11602e-25	0.458148	115.074
Fasting glucose || id:ebi-a-GCST90002232	TAA	rs11610045	A	G	A	G	0.0144	-0.0120841	0.454	0.490859	3.25987e-13	0.483416	57.4404
Fasting glucose || id:ebi-a-GCST90002232	TAA	rs11619319	G	A	G	A	0.0173	-0.02378	0.234	0.25311	3.41193e-20	0.227447	74.8225
Fasting glucose || id:ebi-a-GCST90002232	TAA	rs11708067	G	A	G	A	-0.0281	0.0221931	0.177	0.170161	1.62592e-43	0.327844	197.403
Fasting glucose || id:ebi-a-GCST90002232	TAA	rs12055786	T	C	T	C	0.012	-0.00141694	0.384	0.437867	1.166e-11	0.934657	49.827
Fasting glucose || id:ebi-a-GCST90002232	TAA	rs12541643	T	C	T	C	0.0118	0.0140901	0.479	0.478454	4.51097e-09	0.412255	38.5706
Fasting glucose || id:ebi-a-GCST90002232	TAA	rs12784552	G	A	G	A	-0.0329	0.0039626	0.076	0.0885336	2.86286e-31	0.89551	120.268
Fasting glucose || id:ebi-a-GCST90002232	TAA	rs12888855	A	C	A	C	-0.0135	-0.0188643	0.189	0.186418	6.01866e-12	0.39071	45.5625
Fasting glucose || id:ebi-a-GCST90002232	TAA	rs1604038	T	C	T	C	-0.0198	0.0419645	0.288	0.264005	4.46786e-28	0.0299972	121
Fasting glucose || id:ebi-a-GCST90002232	TAA	rs16913693	G	T	G	T	-0.0394	-0.0464932	0.029	0.0240161	2.81968e-16	0.40068	64.6547
Fasting glucose || id:ebi-a-GCST90002232	TAA	rs17168486	T	C	T	C	0.028	-0.0238124	0.176	0.198189	4.16965e-36	0.269597	177.778
Fasting glucose || id:ebi-a-GCST90002232	TAA	rs17270243	G	A	G	A	0.0104	0.0438705	0.24	0.192506	3.61601e-08	0.0431201	24.5261
Fasting glucose || id:ebi-a-GCST90002232	TAA	rs17437560	T	C	T	C	-0.0175	0.00178326	0.11	0.059182	3.33096e-08	0.960737	29.9072
Fasting glucose || id:ebi-a-GCST90002232	TAA	rs1820176	C	T	C	T	-0.0247	0.0109985	0.296	0.312617	1.90502e-34	0.549727	152.523
Fasting glucose || id:ebi-a-GCST90002232	TAA	rs189548	A	G	A	G	-0.0123	-0.00489684	0.723	0.775345	2.81099e-09	0.812606	37.8225
Fasting glucose || id:ebi-a-GCST90002232	TAA	rs2461385	C	T	C	T	-0.0217	0.0285465	0.852	0.880314	2.73023e-19	0.276472	81.7517
Fasting glucose || id:ebi-a-GCST90002232	TAA	rs2595701	G	A	G	A	-0.0189	0.0180853	0.683	0.691731	4.47816e-19	0.330862	81
Fasting glucose || id:ebi-a-GCST90002232	TAA	rs2657879	G	A	G	A	0.0119	0.0106837	0.202	0.18149	7.33398e-09	0.632403	29.2583
Fasting glucose || id:ebi-a-GCST90002232	TAA	rs2839671	A	G	A	G	-0.016	-0.00933201	0.164	0.13755	8.37915e-14	0.708256	52.8926
Fasting glucose || id:ebi-a-GCST90002232	TAA	rs348330	A	G	A	G	-0.0122	-0.00588394	0.631	0.644541	3.03599e-10	0.743266	37.21
Fasting glucose || id:ebi-a-GCST90002232	TAA	rs35889227	T	G	T	G	-0.013	0.0119321	0.617	0.636089	3.36504e-10	0.50302	46.8144
Fasting glucose || id:ebi-a-GCST90002232	TAA	rs3778321	A	G	A	G	-0.0186	-0.0608217	0.176	0.218989	3.15718e-17	0.00357347	78.449
Fasting glucose || id:ebi-a-GCST90002232	TAA	rs3829109	A	G	A	G	-0.0163	-0.00521662	0.276	0.351239	1.08693e-15	0.770744	66.4225
Fasting glucose || id:ebi-a-GCST90002232	TAA	rs3842753	G	T	G	T	-0.0134	0.043064	0.72	0.789649	2.84099e-09	0.0412895	37.0992
Fasting glucose || id:ebi-a-GCST90002232	TAA	rs39713	T	C	T	C	-0.0169	0.0310256	0.062	0.0852539	1.76701e-08	0.313923	29.7201
Fasting glucose || id:ebi-a-GCST90002232	TAA	rs4862423	T	C	T	C	0.0123	0.0173861	0.401	0.382418	4.44703e-10	0.325978	41.9086
Fasting glucose || id:ebi-a-GCST90002232	TAA	rs6113722	A	G	A	G	-0.0424	0.0524533	0.066	0.0371595	7.65949e-25	0.244765	92.8595
Fasting glucose || id:ebi-a-GCST90002232	TAA	rs6538804	G	C	G	C	-0.0142	-0.0019069	0.377	0.355533	9.41239e-14	0.915344	55.856
Fasting glucose || id:ebi-a-GCST90002232	TAA	rs6598541	G	A	G	A	-0.0114	0.0136787	0.648	0.648765	4.12382e-12	0.444921	44.9689
Fasting glucose || id:ebi-a-GCST90002232	TAA	rs6662924	A	C	A	C	0.0143	-0.0740831	0.198	0.198755	3.34103e-10	0.000642451	38.656
Fasting glucose || id:ebi-a-GCST90002232	TAA	rs6808574	C	T	C	T	0.0127	0.0214679	0.606	0.6097	7.20941e-14	0.224399	55.8097
Fasting glucose || id:ebi-a-GCST90002232	TAA	rs7095788	T	C	T	C	-0.0106	-0.00220869	0.358	0.328162	1.97601e-09	0.90379	34.679
Fasting glucose || id:ebi-a-GCST90002232	TAA	rs7163757	T	C	T	C	-0.0217	0.000798792	0.433	0.555204	2.64119e-36	0.963055	183.941
Fasting glucose || id:ebi-a-GCST90002232	TAA	rs7178572	G	A	G	A	0.0121	0.015626	0.679	0.676033	7.08598e-10	0.394355	45.1883
Fasting glucose || id:ebi-a-GCST90002232	TAA	rs7708285	A	G	A	G	-0.0133	-0.00285797	0.686	0.777422	1.253e-09	0.88962	49
Fasting glucose || id:ebi-a-GCST90002232	TAA	rs77981966	T	C	T	C	-0.0246	-0.0769788	0.055	0.0329185	1.58016e-14	0.110837	49.4008
Fasting glucose || id:ebi-a-GCST90002232	TAA	rs78132593	A	C	A	C	-0.0147	-0.0250711	0.203	0.191756	2.59801e-10	0.251022	44.6467
Fasting glucose || id:ebi-a-GCST90002232	TAA	rs878521	A	G	A	G	0.0549	-0.00832648	0.249	0.206152	2.6485e-174	0.695052	753.503
Fasting glucose || id:ebi-a-GCST90002232	TAA	rs9650069	T	C	T	C	-0.0286	0.00838568	0.284	0.37533	8.30615e-58	0.635509	252.457
Fasting glucose || id:ebi-a-GCST90002232	AAoD	rs10305457	T	C	T	C	0.0235	0.00350381	0.065	0.094042	1.20893e-14	0.97	53.9307
Fasting glucose || id:ebi-a-GCST90002232	AAoD	rs1057394	A	G	A	G	-0.0124	-0.0129856	0.625	0.606096	1.91117e-12	0.032	47.4568
Fasting glucose || id:ebi-a-GCST90002232	AAoD	rs10811660	A	G	A	G	-0.0223	0.0133944	0.165	0.173914	7.9378e-25	0.17	102.746
Fasting glucose || id:ebi-a-GCST90002232	AAoD	rs10830963	G	C	G	C	0.0772	-0.00958975	0.286	0.274358	1e-200	0.13	1650.93
Fasting glucose || id:ebi-a-GCST90002232	AAoD	rs10838524	G	A	G	A	-0.0238	0.001707	0.52	0.553331	1.55883e-40	0.75	221.266
Fasting glucose || id:ebi-a-GCST90002232	AAoD	rs10974438	C	A	C	A	0.0198	-0.0079807	0.38	0.353113	9.84691e-31	0.089	135.654
Fasting glucose || id:ebi-a-GCST90002232	AAoD	rs11603349	C	T	C	T	-0.0236	-0.0143658	0.168	0.151673	3.11602e-25	0.15	115.074
Fasting glucose || id:ebi-a-GCST90002232	AAoD	rs11610045	A	G	A	G	0.0144	0.00948146	0.454	0.48979	3.25987e-13	0.08	57.4404
Fasting glucose || id:ebi-a-GCST90002232	AAoD	rs11619319	G	A	G	A	0.0173	-0.00985664	0.234	0.221701	3.41193e-20	0.26	74.8225
Fasting glucose || id:ebi-a-GCST90002232	AAoD	rs11708067	G	A	G	A	-0.0281	0.015917	0.177	0.238835	1.62592e-43	0.027	197.403
Fasting glucose || id:ebi-a-GCST90002232	AAoD	rs12055786	T	C	T	C	0.012	-0.00691066	0.384	0.410968	1.166e-11	0.28	49.827
Fasting glucose || id:ebi-a-GCST90002232	AAoD	rs12541643	T	C	T	C	0.0118	0.00152988	0.479	0.481718	4.51097e-09	0.71	38.5706
Fasting glucose || id:ebi-a-GCST90002232	AAoD	rs12784552	G	A	G	A	-0.0329	0.0139082	0.076	0.094375	2.86286e-31	0.14	120.268
Fasting glucose || id:ebi-a-GCST90002232	AAoD	rs12888855	A	C	A	C	-0.0135	0.0111075	0.189	0.225646	6.01866e-12	0.3	45.5625
Fasting glucose || id:ebi-a-GCST90002232	AAoD	rs1604038	T	C	T	C	-0.0198	0.0290892	0.288	0.287786	4.46786e-28	8.3e-06	121
Fasting glucose || id:ebi-a-GCST90002232	AAoD	rs16913693	G	T	G	T	-0.0394	0.0102421	0.029	0.026684	2.81968e-16	0.77	64.6547
Fasting glucose || id:ebi-a-GCST90002232	AAoD	rs17168486	T	C	T	C	0.028	-0.00212487	0.176	0.175319	4.16965e-36	0.64	177.778
Fasting glucose || id:ebi-a-GCST90002232	AAoD	rs17270243	G	A	G	A	0.0104	-0.00229135	0.24	0.237013	3.61601e-08	0.64	24.5261
Fasting glucose || id:ebi-a-GCST90002232	AAoD	rs17437560	T	C	T	C	-0.0175	-0.0103244	0.11	0.094915	3.33096e-08	0.28	29.9072
Fasting glucose || id:ebi-a-GCST90002232	AAoD	rs1820176	C	T	C	T	-0.0247	0.0332818	0.296	0.2842	1.90502e-34	6.9e-07	152.523
Fasting glucose || id:ebi-a-GCST90002232	AAoD	rs189548	A	G	A	G	-0.0123	-0.00452095	0.723	0.715881	2.81099e-09	0.54	37.8225
Fasting glucose || id:ebi-a-GCST90002232	AAoD	rs2075423	T	G	T	G	-0.0161	0.00546311	0.376	0.334005	3.18273e-21	0.58	89.692
Fasting glucose || id:ebi-a-GCST90002232	AAoD	rs2461385	C	T	C	T	-0.0217	0.0172427	0.852	0.849579	2.73023e-19	0.12	81.7517
Fasting glucose || id:ebi-a-GCST90002232	AAoD	rs2595701	G	A	G	A	-0.0189	0.00118796	0.683	0.684415	4.47816e-19	0.98	81
Fasting glucose || id:ebi-a-GCST90002232	AAoD	rs2657879	G	A	G	A	0.0119	-0.00131035	0.202	0.180248	7.33398e-09	0.98	29.2583
Fasting glucose || id:ebi-a-GCST90002232	AAoD	rs2839671	A	G	A	G	-0.016	0.0146554	0.164	0.179574	8.37915e-14	0.019	52.8926
Fasting glucose || id:ebi-a-GCST90002232	AAoD	rs348330	A	G	A	G	-0.0122	0.00704778	0.631	0.624112	3.03599e-10	0.2	37.21
Fasting glucose || id:ebi-a-GCST90002232	AAoD	rs35889227	T	G	T	G	-0.013	0.0025767	0.617	0.620692	3.36504e-10	0.6	46.8144
Fasting glucose || id:ebi-a-GCST90002232	AAoD	rs3778321	A	G	A	G	-0.0186	-0.00531538	0.176	0.175057	3.15718e-17	0.67	78.449
Fasting glucose || id:ebi-a-GCST90002232	AAoD	rs3829109	A	G	A	G	-0.0163	0.00272499	0.276	0.271022	1.08693e-15	0.57	66.4225
Fasting glucose || id:ebi-a-GCST90002232	AAoD	rs3842753	G	T	G	T	-0.0134	0.0110837	0.72	0.709966	2.84099e-09	0.087	37.0992
Fasting glucose || id:ebi-a-GCST90002232	AAoD	rs39713	T	C	T	C	-0.0169	0.0313879	0.062	0.090932	1.76701e-08	0.0013	29.7201
Fasting glucose || id:ebi-a-GCST90002232	AAoD	rs4862423	T	C	T	C	0.0123	-0.00842074	0.401	0.401405	4.44703e-10	0.12	41.9086
Fasting glucose || id:ebi-a-GCST90002232	AAoD	rs58925536	T	C	T	C	0.0306	-0.0166038	0.032	0.037019	5.82103e-09	0.2	33.3343
Fasting glucose || id:ebi-a-GCST90002232	AAoD	rs6113722	A	G	A	G	-0.0424	0.010286	0.066	0.038507	7.65949e-25	0.5	92.8595
Fasting glucose || id:ebi-a-GCST90002232	AAoD	rs6538804	G	C	G	C	-0.0142	0.00334894	0.377	0.395721	9.41239e-14	0.53	55.856
Fasting glucose || id:ebi-a-GCST90002232	AAoD	rs6598541	G	A	G	A	-0.0114	0.00506659	0.648	0.642266	4.12382e-12	0.4	44.9689
Fasting glucose || id:ebi-a-GCST90002232	AAoD	rs6662924	A	C	A	C	0.0143	-0.00680156	0.198	0.177084	3.34103e-10	0.64	38.656
Fasting glucose || id:ebi-a-GCST90002232	AAoD	rs6808574	C	T	C	T	0.0127	-0.010659	0.606	0.614964	7.20941e-14	0.14	55.8097
Fasting glucose || id:ebi-a-GCST90002232	AAoD	rs7095788	T	C	T	C	-0.0106	0.00838251	0.358	0.35418	1.97601e-09	0.26	34.679
Fasting glucose || id:ebi-a-GCST90002232	AAoD	rs7163757	T	C	T	C	-0.0217	-0.00111848	0.433	0.429698	2.64119e-36	0.93	183.941
Fasting glucose || id:ebi-a-GCST90002232	AAoD	rs7178572	G	A	G	A	0.0121	-0.00635678	0.679	0.703404	7.08598e-10	0.26	45.1883
Fasting glucose || id:ebi-a-GCST90002232	AAoD	rs7708285	A	G	A	G	-0.0133	0.0187292	0.686	0.694281	1.253e-09	0.029	49
Fasting glucose || id:ebi-a-GCST90002232	AAoD	rs77981966	T	C	T	C	-0.0246	0.0128227	0.055	0.075395	1.58016e-14	0.23	49.4008
Fasting glucose || id:ebi-a-GCST90002232	AAoD	rs78132593	A	C	A	C	-0.0147	-0.000121011	0.203	0.213574	2.59801e-10	0.92	44.6467
Fasting glucose || id:ebi-a-GCST90002232	AAoD	rs878521	A	G	A	G	0.0549	-0.0146856	0.249	0.254074	2.6485e-174	0.017	753.503
Fasting glucose || id:ebi-a-GCST90002232	AAoD	rs9650069	T	C	T	C	-0.0286	-0.000176885	0.284	0.304976	8.30615e-58	0.7	252.457
Fasting glucose || id:ebi-a-GCST90002232	DAoD	rs10305457	T	C	T	C	0.0235	-0.013018	0.065	0.093881	1.20893e-14	0.2	53.9307
Fasting glucose || id:ebi-a-GCST90002232	DAoD	rs1057394	A	G	A	G	-0.0124	0.00539379	0.625	0.606236	1.91117e-12	0.39	47.4568
Fasting glucose || id:ebi-a-GCST90002232	DAoD	rs10811660	A	G	A	G	-0.0223	-0.000324484	0.165	0.174559	7.9378e-25	0.91	102.746
Fasting glucose || id:ebi-a-GCST90002232	DAoD	rs10830963	G	C	G	C	0.0772	0.00257889	0.286	0.274982	1e-200	0.68	1650.93
Fasting glucose || id:ebi-a-GCST90002232	DAoD	rs10838524	G	A	G	A	-0.0238	0.00282811	0.52	0.553207	1.55883e-40	0.6	221.266
Fasting glucose || id:ebi-a-GCST90002232	DAoD	rs10974438	C	A	C	A	0.0198	0.000466351	0.38	0.352899	9.84691e-31	1	135.654
Fasting glucose || id:ebi-a-GCST90002232	DAoD	rs11603349	C	T	C	T	-0.0236	0.0144536	0.168	0.152227	3.11602e-25	0.031	115.074
Fasting glucose || id:ebi-a-GCST90002232	DAoD	rs11610045	A	G	A	G	0.0144	0.00658543	0.454	0.49016	3.25987e-13	0.27	57.4404
Fasting glucose || id:ebi-a-GCST90002232	DAoD	rs11619319	G	A	G	A	0.0173	-0.0132223	0.234	0.222196	3.41193e-20	0.039	74.8225
Fasting glucose || id:ebi-a-GCST90002232	DAoD	rs11708067	G	A	G	A	-0.0281	0.00451353	0.177	0.238183	1.62592e-43	0.51	197.403
Fasting glucose || id:ebi-a-GCST90002232	DAoD	rs12055786	T	C	T	C	0.012	-0.0173375	0.384	0.410993	1.166e-11	0.002	49.827
Fasting glucose || id:ebi-a-GCST90002232	DAoD	rs12541643	T	C	T	C	0.0118	0.00265429	0.479	0.48241	4.51097e-09	0.51	38.5706
Fasting glucose || id:ebi-a-GCST90002232	DAoD	rs12784552	G	A	G	A	-0.0329	0.00215093	0.076	0.094437	2.86286e-31	0.85	120.268
Fasting glucose || id:ebi-a-GCST90002232	DAoD	rs12888855	A	C	A	C	-0.0135	-0.0020601	0.189	0.225533	6.01866e-12	0.75	45.5625
Fasting glucose || id:ebi-a-GCST90002232	DAoD	rs1604038	T	C	T	C	-0.0198	0.0277274	0.288	0.287756	4.46786e-28	9.3e-06	121
Fasting glucose || id:ebi-a-GCST90002232	DAoD	rs16913693	G	T	G	T	-0.0394	0.0190854	0.029	0.026885	2.81968e-16	0.3	64.6547
Fasting glucose || id:ebi-a-GCST90002232	DAoD	rs17168486	T	C	T	C	0.028	-0.0049606	0.176	0.174908	4.16965e-36	0.47	177.778
Fasting glucose || id:ebi-a-GCST90002232	DAoD	rs17270243	G	A	G	A	0.0104	-0.000160928	0.24	0.23652	3.61601e-08	0.87	24.5261
Fasting glucose || id:ebi-a-GCST90002232	DAoD	rs17437560	T	C	T	C	-0.0175	0.0118771	0.11	0.09493	3.33096e-08	0.26	29.9072
Fasting glucose || id:ebi-a-GCST90002232	DAoD	rs1820176	C	T	C	T	-0.0247	0.0150134	0.296	0.284612	1.90502e-34	0.0085	152.523
Fasting glucose || id:ebi-a-GCST90002232	DAoD	rs189548	A	G	A	G	-0.0123	-0.000904837	0.723	0.715502	2.81099e-09	0.86	37.8225
Fasting glucose || id:ebi-a-GCST90002232	DAoD	rs2075423	T	G	T	G	-0.0161	-0.00357014	0.376	0.334207	3.18273e-21	0.63	89.692
Fasting glucose || id:ebi-a-GCST90002232	DAoD	rs2461385	C	T	C	T	-0.0217	0.0124976	0.852	0.849432	2.73023e-19	0.13	81.7517
Fasting glucose || id:ebi-a-GCST90002232	DAoD	rs2595701	G	A	G	A	-0.0189	0.00912849	0.683	0.683965	4.47816e-19	0.096	81
Fasting glucose || id:ebi-a-GCST90002232	DAoD	rs2657879	G	A	G	A	0.0119	0.0251768	0.202	0.180445	7.33398e-09	0.00067	29.2583
Fasting glucose || id:ebi-a-GCST90002232	DAoD	rs2839671	A	G	A	G	-0.016	0.00692886	0.164	0.179543	8.37915e-14	0.34	52.8926
Fasting glucose || id:ebi-a-GCST90002232	DAoD	rs348330	A	G	A	G	-0.0122	0.0141662	0.631	0.624882	3.03599e-10	0.025	37.21
Fasting glucose || id:ebi-a-GCST90002232	DAoD	rs35889227	T	G	T	G	-0.013	0.00448526	0.617	0.620928	3.36504e-10	0.37	46.8144
Fasting glucose || id:ebi-a-GCST90002232	DAoD	rs3778321	A	G	A	G	-0.0186	-0.0145544	0.176	0.174798	3.15718e-17	0.063	78.449
Fasting glucose || id:ebi-a-GCST90002232	DAoD	rs3829109	A	G	A	G	-0.0163	-0.00361919	0.276	0.270978	1.08693e-15	0.55	66.4225
Fasting glucose || id:ebi-a-GCST90002232	DAoD	rs3842753	G	T	G	T	-0.0134	0.0133724	0.72	0.709921	2.84099e-09	0.026	37.0992
Fasting glucose || id:ebi-a-GCST90002232	DAoD	rs39713	T	C	T	C	-0.0169	0.0117038	0.062	0.090801	1.76701e-08	0.24	29.7201
Fasting glucose || id:ebi-a-GCST90002232	DAoD	rs4862423	T	C	T	C	0.0123	-0.00437547	0.401	0.401331	4.44703e-10	0.61	41.9086
Fasting glucose || id:ebi-a-GCST90002232	DAoD	rs58925536	T	C	T	C	0.0306	-0.0332365	0.032	0.036792	5.82103e-09	0.012	33.3343
Fasting glucose || id:ebi-a-GCST90002232	DAoD	rs6113722	A	G	A	G	-0.0424	-0.00198875	0.066	0.038374	7.65949e-25	0.52	92.8595
Fasting glucose || id:ebi-a-GCST90002232	DAoD	rs6538804	G	C	G	C	-0.0142	0.00541372	0.377	0.395062	9.41239e-14	0.42	55.856
Fasting glucose || id:ebi-a-GCST90002232	DAoD	rs6598541	G	A	G	A	-0.0114	0.000548032	0.648	0.642063	4.12382e-12	0.87	44.9689
Fasting glucose || id:ebi-a-GCST90002232	DAoD	rs6662924	A	C	A	C	0.0143	-0.00586999	0.198	0.176687	3.34103e-10	0.3	38.656
Fasting glucose || id:ebi-a-GCST90002232	DAoD	rs6808574	C	T	C	T	0.0127	0.0022017	0.606	0.614091	7.20941e-14	0.69	55.8097
Fasting glucose || id:ebi-a-GCST90002232	DAoD	rs7095788	T	C	T	C	-0.0106	-0.00426041	0.358	0.354767	1.97601e-09	0.35	34.679
Fasting glucose || id:ebi-a-GCST90002232	DAoD	rs7163757	T	C	T	C	-0.0217	-0.00473157	0.433	0.429641	2.64119e-36	0.46	183.941
Fasting glucose || id:ebi-a-GCST90002232	DAoD	rs7178572	G	A	G	A	0.0121	-0.00783898	0.679	0.704331	7.08598e-10	0.18	45.1883
Fasting glucose || id:ebi-a-GCST90002232	DAoD	rs7708285	A	G	A	G	-0.0133	0.00572485	0.686	0.693409	1.253e-09	0.31	49
Fasting glucose || id:ebi-a-GCST90002232	DAoD	rs77981966	T	C	T	C	-0.0246	0.0126422	0.055	0.074959	1.58016e-14	0.25	49.4008
Fasting glucose || id:ebi-a-GCST90002232	DAoD	rs78132593	A	C	A	C	-0.0147	-0.00156094	0.203	0.213456	2.59801e-10	0.84	44.6467
Fasting glucose || id:ebi-a-GCST90002232	DAoD	rs878521	A	G	A	G	0.0549	-0.0118565	0.249	0.254991	2.6485e-174	0.028	753.503
Fasting glucose || id:ebi-a-GCST90002232	DAoD	rs9650069	T	C	T	C	-0.0286	0.00548413	0.284	0.304844	8.30615e-58	0.42	252.457
Fasting insulin || id:ebi-a-GCST90002238	TAA	rs10050393	C	T	C	T	-0.009	-0.0194182	0.46	0.505245	4.84295e-08	0.258761	22.4377
Fasting insulin || id:ebi-a-GCST90002238	TAA	rs116141873	T	G	T	G	0.0428	0.132763	0.032	0.0275095	1.42298e-11	0.00816789	52.624
Fasting insulin || id:ebi-a-GCST90002238	TAA	rs11708067	G	A	G	A	0.0135	0.0221931	0.177	0.170161	1.299e-09	0.327844	34.4518
Fasting insulin || id:ebi-a-GCST90002238	TAA	rs11727676	C	T	C	T	0.0203	-0.0159845	0.084	0.0856304	2.89801e-08	0.598964	27.0934
Fasting insulin || id:ebi-a-GCST90002238	TAA	rs118164457	C	T	C	T	0.0345	0.0246406	0.037	0.0134613	3.85798e-10	0.742151	36.6343
Fasting insulin || id:ebi-a-GCST90002238	TAA	rs1206760	A	G	A	G	-0.0112	0.00663265	0.522	0.479103	8.82104e-10	0.698802	34.7479
Fasting insulin || id:ebi-a-GCST90002238	TAA	rs12454712	C	T	C	T	-0.0142	-0.0332451	0.398	0.48842	1.77701e-09	0.0527169	32.2624
Fasting insulin || id:ebi-a-GCST90002238	TAA	rs13258890	C	T	C	T	-0.0128	-0.0159973	0.252	0.208799	2.76503e-08	0.445954	26.2144
Fasting insulin || id:ebi-a-GCST90002238	TAA	rs1474696	G	A	G	A	0.0147	-0.0085806	0.476	0.525884	3.01926e-16	0.61627	66.6944
Fasting insulin || id:ebi-a-GCST90002238	TAA	rs17036126	T	C	T	C	0.0209	0.0260641	0.129	0.0953518	1.279e-10	0.370206	48.5344
Fasting insulin || id:ebi-a-GCST90002238	TAA	rs17331151	T	C	T	C	-0.0162	-0.0148094	0.106	0.0890828	1.52398e-08	0.619435	27.3091
Fasting insulin || id:ebi-a-GCST90002238	TAA	rs2108349	A	G	A	G	-0.0115	-0.00854072	0.686	0.530312	1.133e-08	0.620889	33.0625
Fasting insulin || id:ebi-a-GCST90002238	TAA	rs2780215	G	A	G	A	-0.0392	0.0700705	0.042	0.0299677	1.064e-09	0.170208	38.716
Fasting insulin || id:ebi-a-GCST90002238	TAA	rs35000407	G	T	G	T	-0.0258	0.0016109	0.117	0.171754	1.50383e-21	0.943247	84.9031
Fasting insulin || id:ebi-a-GCST90002238	TAA	rs4865796	A	G	A	G	0.0165	0.0285901	0.707	0.668888	7.32825e-17	0.11705	68.0625
Fasting insulin || id:ebi-a-GCST90002238	TAA	rs5017305	T	A	T	A	-0.0137	0.0294452	0.764	0.836635	1.06699e-08	0.202168	27.7648
Fasting insulin || id:ebi-a-GCST90002238	TAA	rs6487237	A	C	A	C	0.0154	-0.00114831	0.79	0.810553	4.68198e-09	0.958208	35.0828
Fasting insulin || id:ebi-a-GCST90002238	TAA	rs6855363	C	T	C	T	-0.0125	-0.0208942	0.347	0.243858	4.03896e-08	0.294423	39.0625
Fasting insulin || id:ebi-a-GCST90002238	TAA	rs73013411	A	C	A	C	-0.018	0.0120405	0.12	0.0816551	2.08401e-08	0.699127	31.6406
Fasting insulin || id:ebi-a-GCST90002238	TAA	rs75179845	C	T	C	T	0.0216	-0.0332453	0.079	0.132781	6.05062e-11	0.18817	38.0865
Fasting insulin || id:ebi-a-GCST90002238	TAA	rs860598	A	G	A	G	0.0177	-0.00626046	0.824	0.779035	6.8786e-12	0.761148	50.1264
Fasting insulin || id:ebi-a-GCST90002238	AAoD	rs10050393	C	T	C	T	-0.009	0.001427	0.46	0.430219	4.84295e-08	0.59	22.4377
Fasting insulin || id:ebi-a-GCST90002238	AAoD	rs116141873	T	G	T	G	0.0428	0.0258282	0.032	0.046582	1.42298e-11	0.25	52.624
Fasting insulin || id:ebi-a-GCST90002238	AAoD	rs11708067	G	A	G	A	0.0135	0.015917	0.177	0.238835	1.299e-09	0.027	34.4518
Fasting insulin || id:ebi-a-GCST90002238	AAoD	rs11727676	C	T	C	T	0.0203	-0.00196122	0.084	0.093025	2.89801e-08	0.46	27.0934
Fasting insulin || id:ebi-a-GCST90002238	AAoD	rs118164457	C	T	C	T	0.0345	0.0180519	0.037	0.043849	3.85798e-10	0.39	36.6343
Fasting insulin || id:ebi-a-GCST90002238	AAoD	rs1206760	A	G	A	G	-0.0112	0.00355887	0.522	0.568606	8.82104e-10	0.76	34.7479
Fasting insulin || id:ebi-a-GCST90002238	AAoD	rs12454712	C	T	C	T	-0.0142	0.00163072	0.398	0.380537	1.77701e-09	0.68	32.2624
Fasting insulin || id:ebi-a-GCST90002238	AAoD	rs13258890	C	T	C	T	-0.0128	0.0107982	0.252	0.24482	2.76503e-08	0.12	26.2144
Fasting insulin || id:ebi-a-GCST90002238	AAoD	rs1474696	G	A	G	A	0.0147	0.00157196	0.476	0.52188	3.01926e-16	0.96	66.6944
Fasting insulin || id:ebi-a-GCST90002238	AAoD	rs17036126	T	C	T	C	0.0209	0.0146682	0.129	0.129335	1.279e-10	0.13	48.5344
Fasting insulin || id:ebi-a-GCST90002238	AAoD	rs17331151	T	C	T	C	-0.0162	0.0104347	0.106	0.111839	1.52398e-08	0.28	27.3091
Fasting insulin || id:ebi-a-GCST90002238	AAoD	rs2108349	A	G	A	G	-0.0115	0.00197119	0.686	0.677983	1.133e-08	0.57	33.0625
Fasting insulin || id:ebi-a-GCST90002238	AAoD	rs2780215	G	A	G	A	-0.0392	0.0356235	0.042	0.065671	1.064e-09	0.0065	38.716
Fasting insulin || id:ebi-a-GCST90002238	AAoD	rs35000407	G	T	G	T	-0.0258	0.0188818	0.117	0.119075	1.50383e-21	0.041	84.9031
Fasting insulin || id:ebi-a-GCST90002238	AAoD	rs4865796	A	G	A	G	0.0165	0.00545632	0.707	0.692084	7.32825e-17	0.31	68.0625
Fasting insulin || id:ebi-a-GCST90002238	AAoD	rs5017305	T	A	T	A	-0.0137	0.0203869	0.764	0.828523	1.06699e-08	0.01	27.7648
Fasting insulin || id:ebi-a-GCST90002238	AAoD	rs6487237	A	C	A	C	0.0154	0.0132255	0.79	0.798029	4.68198e-09	0.1	35.0828
Fasting insulin || id:ebi-a-GCST90002238	AAoD	rs6674544	A	G	A	G	0.0177	0.00844762	0.574	0.596486	6.97268e-21	0.09	78.3225
Fasting insulin || id:ebi-a-GCST90002238	AAoD	rs6855363	C	T	C	T	-0.0125	-0.0021631	0.347	0.332419	4.03896e-08	0.69	39.0625
Fasting insulin || id:ebi-a-GCST90002238	AAoD	rs73013411	A	C	A	C	-0.018	-0.0193553	0.12	0.130921	2.08401e-08	0.0094	31.6406
Fasting insulin || id:ebi-a-GCST90002238	AAoD	rs75179845	C	T	C	T	0.0216	-0.0292544	0.079	0.061413	6.05062e-11	0.02	38.0865
Fasting insulin || id:ebi-a-GCST90002238	AAoD	rs860598	A	G	A	G	0.0177	-0.00119077	0.824	0.837978	6.8786e-12	0.83	50.1264
Fasting insulin || id:ebi-a-GCST90002238	DAoD	rs10050393	C	T	C	T	-0.009	-0.00556459	0.46	0.430927	4.84295e-08	0.36	22.4377
Fasting insulin || id:ebi-a-GCST90002238	DAoD	rs116141873	T	G	T	G	0.0428	0.0527229	0.032	0.046611	1.42298e-11	3.7e-05	52.624
Fasting insulin || id:ebi-a-GCST90002238	DAoD	rs11708067	G	A	G	A	0.0135	0.00451353	0.177	0.238183	1.299e-09	0.51	34.4518
Fasting insulin || id:ebi-a-GCST90002238	DAoD	rs11727676	C	T	C	T	0.0203	-0.0221942	0.084	0.093189	2.89801e-08	0.026	27.0934
Fasting insulin || id:ebi-a-GCST90002238	DAoD	rs118164457	C	T	C	T	0.0345	0.00659868	0.037	0.043493	3.85798e-10	0.56	36.6343
Fasting insulin || id:ebi-a-GCST90002238	DAoD	rs1206760	A	G	A	G	-0.0112	-0.00241437	0.522	0.569598	8.82104e-10	0.49	34.7479
Fasting insulin || id:ebi-a-GCST90002238	DAoD	rs12454712	C	T	C	T	-0.0142	0.00217156	0.398	0.380707	1.77701e-09	0.93	32.2624
Fasting insulin || id:ebi-a-GCST90002238	DAoD	rs13258890	C	T	C	T	-0.0128	-0.0101595	0.252	0.245047	2.76503e-08	0.096	26.2144
Fasting insulin || id:ebi-a-GCST90002238	DAoD	rs1474696	G	A	G	A	0.0147	-0.0115615	0.476	0.521245	3.01926e-16	0.029	66.6944
Fasting insulin || id:ebi-a-GCST90002238	DAoD	rs17036126	T	C	T	C	0.0209	0.0106125	0.129	0.129272	1.279e-10	0.16	48.5344
Fasting insulin || id:ebi-a-GCST90002238	DAoD	rs17331151	T	C	T	C	-0.0162	0.0112737	0.106	0.111986	1.52398e-08	0.2	27.3091
Fasting insulin || id:ebi-a-GCST90002238	DAoD	rs2108349	A	G	A	G	-0.0115	0.000222439	0.686	0.678263	1.133e-08	0.98	33.0625
Fasting insulin || id:ebi-a-GCST90002238	DAoD	rs2780215	G	A	G	A	-0.0392	0.026555	0.042	0.065586	1.064e-09	0.018	38.716
Fasting insulin || id:ebi-a-GCST90002238	DAoD	rs35000407	G	T	G	T	-0.0258	0.000476865	0.117	0.119406	1.50383e-21	0.98	84.9031
Fasting insulin || id:ebi-a-GCST90002238	DAoD	rs4865796	A	G	A	G	0.0165	0.00907264	0.707	0.692275	7.32825e-17	0.084	68.0625
Fasting insulin || id:ebi-a-GCST90002238	DAoD	rs5017305	T	A	T	A	-0.0137	0.0240401	0.764	0.828322	1.06699e-08	0.00079	27.7648
Fasting insulin || id:ebi-a-GCST90002238	DAoD	rs6487237	A	C	A	C	0.0154	-0.00517142	0.79	0.797745	4.68198e-09	0.54	35.0828
Fasting insulin || id:ebi-a-GCST90002238	DAoD	rs6674544	A	G	A	G	0.0177	0.00620562	0.574	0.596078	6.97268e-21	0.19	78.3225
Fasting insulin || id:ebi-a-GCST90002238	DAoD	rs6855363	C	T	C	T	-0.0125	-0.00622722	0.347	0.332536	4.03896e-08	0.19	39.0625
Fasting insulin || id:ebi-a-GCST90002238	DAoD	rs73013411	A	C	A	C	-0.018	-0.0120976	0.12	0.131129	2.08401e-08	0.09	31.6406
Fasting insulin || id:ebi-a-GCST90002238	DAoD	rs75179845	C	T	C	T	0.0216	-0.0308195	0.079	0.061717	6.05062e-11	0.0062	38.0865
Fasting insulin || id:ebi-a-GCST90002238	DAoD	rs860598	A	G	A	G	0.0177	0.00216205	0.824	0.83771	6.8786e-12	0.82	50.1264

## Sheet: Table S2
Table S2. Heterogeneity and horizontal pleiotropy tests of T2D/HbA1c/FG/FI on TAA/AAoD/DAoD
Exposure	Outcome	n_SNP	Q_statistics	Q_pval	Egger_intercept	Egger_intercept_pval	MR-PRESSO_Global_Test_pval
T2D	TAA	81	84.9	0.332	0.013	0.069	0.308
T2D	AAoD	83	174.9	1.1e-08	0.005	0.176	<0.001
T2D	DAoD	83	148.5	9.84e-06	0.001	0.607	<0.001
HbA1c	TAA	7	8.8	0.184	-0.052	0.359	0.205
HbA1c	AAoD	7	17.3	0.008	-0.009	0.704	0.01
HbA1c	DAoD	7	11.8	0.07	0.002	0.924	0.081
FG	TAA	45	58.8	0.067	0.002	0.793	0.098
FG	AAoD	47	82.4	0.00078	-0.003	0.237	<0.001
FG	DAoD	47	91.6	7.43e-05	-0.003	0.228	0.001
FI	TAA	21	23	0.29	0.009	0.591	0.29
FI	AAoD	22	48.5	0.000582	0.001	0.928	0.004
FI	DAoD	22	65.4	1.9e-06	-0.002	0.815	<0.001

## Sheet: Table S3
Table S3. Mendelian randomization results for effect of T2D/HbA1c/FG/FI on TAA
Exposure	Outcome	Method	OR	lo_95%ci	up_95%ci	pval
T2D	TAA	Inverse variance weighted	0.931076	0.869871	0.996588	0.0395403
T2D	TAA	Weighted median	0.90266	0.816284	0.998176	0.0459796
T2D	TAA	MR Egger	0.775051	0.630563	0.952647	0.0177781
HbA1c	TAA	Inverse variance weighted	1.59784	0.826504	3.08902	0.163488
HbA1c	TAA	Weighted median	1.42554	0.672487	3.02187	0.355003
HbA1c	TAA	MR Egger	8.52588	0.308312	235.77	0.261523
FG	TAA	Inverse variance weighted	0.788244	0.585744	1.06075	0.116254
FG	TAA	Weighted median	0.888912	0.603002	1.31038	0.552018
FG	TAA	MR Egger	0.740718	0.427264	1.28413	0.290968
FI	TAA	Inverse variance weighted	1.47858	0.790211	2.76658	0.221171
FI	TAA	Weighted median	0.9838	0.415753	2.32798	0.970352
FI	TAA	MR Egger	0.892262	0.130998	6.07743	0.908512

## Sheet: Table S4
Table S4. Primary Mendelian randomization results for effect of T2D/HbA1c/FG/FI on AAoD/DAoD
Exposure	Outcome	Method	Beta	lo_95%ci	up_95%ci	pval
T2D	AAoD	Inverse variance weighted (multiplicative random effects)	-0.0653406	-0.0994312	-0.03125	0.00017218
T2D	AAoD	Weighted median	-0.0798397	-0.117104	-0.0425754	2.68e-05
T2D	AAoD	MR Egger	-0.132835	-0.235454	-0.0302151	0.0130965
T2D	AAoD	MR PRESSO (Outlier-corrected)	-0.0680853	-0.0964074	-0.0397632	1.05e-05
T2D	DAoD	Inverse variance weighted (multiplicative random effects)	-0.0201891	-0.0480326	0.00765448	0.155266
T2D	DAoD	Weighted median	-0.00629917	-0.0401015	0.0275032	0.714924
T2D	DAoD	MR Egger	-0.0412575	-0.125873	0.043358	0.342081
T2D	DAoD	MR PRESSO (Outlier-corrected)	-0.0214353	-0.0473066	0.00443599	0.108325
HbA1c	AAoD	Inverse variance weighted (multiplicative random effects)	-0.153647	-0.45748	0.150187	0.321607
HbA1c	AAoD	Weighted median	-0.0708195	-0.349062	0.207423	0.617873
HbA1c	AAoD	MR Egger	0.132805	-1.30107	1.56668	0.863077
HbA1c	AAoD	MR PRESSO (Outlier-corrected)	-0.174904	-0.422335	0.0725282	0.238154
HbA1c	DAoD	Inverse variance weighted	-0.00791929	-0.230657	0.214818	0.944443
HbA1c	DAoD	Weighted median	0.0991871	-0.130213	0.328588	0.396741
HbA1c	DAoD	MR Egger	-0.0610945	-1.131	1.00881	0.91524
FG	AAoD	Inverse variance weighted (multiplicative random effects)	-0.272973	-0.396201	-0.149745	1.41336e-05
FG	AAoD	Weighted median	-0.15958	-0.296553	-0.0226068	0.0224016
FG	AAoD	MR Egger	-0.153994	-0.38401	0.0760224	0.196106
FG	AAoD	MR PRESSO (Outlier-corrected)	-0.241167	-0.355089	-0.127245	0.000146
FG	DAoD	Inverse variance weighted (multiplicative random effects)	-0.165782	-0.280835	-0.0507298	0.0047396
FG	DAoD	Weighted median	-0.0999556	-0.224154	0.024243	0.1147
FG	DAoD	MR Egger	-0.0527005	-0.267187	0.161786	0.632437
FG	DAoD	MR PRESSO (Outlier-corrected)	-0.227762	-0.335651	-0.119874	0.000160074
FI	AAoD	Inverse variance weighted (multiplicative random effects)	0.0116505	-0.282934	0.306235	0.938213
FI	AAoD	Weighted median	0.0928106	-0.221467	0.407089	0.562714
FI	AAoD	MR Egger	-0.0256974	-0.878131	0.826736	0.95347
FI	DAoD	Inverse variance weighted (multiplicative random effects)	0.0308559	-0.272214	0.333926	0.841833
FI	DAoD	Weighted median	0.168438	-0.119219	0.456096	0.251099
FI	DAoD	MR Egger	0.129779	-0.745942	1.0055	0.774451
FI	DAoD	MR PRESSO (Outlier-corrected)	0.0186801	-0.223002	0.260362	0.881272

## Sheet: Table S5
Table S5. Genetic instruments for T2D (Morris et al.), with corresponding SNP effects for AAoD and DAoD used in the MR analysis
Exposure	Outcome	SNP	effect_allele.exposure	other_allele.exposure	effect_allele.outcome	other_allele.outcome	beta.exposure	beta.outcome	eaf.exposure	eaf.outcome	pval.exposure	pval.outcome	f_statistic
Type 2 diabetes || id:ieu-a-26	AAoD	rs11709077	A	G	A	G	-0.157004	0.0178902	NA	0.119289	1.09999e-09	0.048	35.9451
Type 2 diabetes || id:ieu-a-26	AAoD	rs1801214	T	C	T	C	0.113329	-0.00575543	NA	0.600206	1.29999e-08	0.42	38.6493
Type 2 diabetes || id:ieu-a-26	AAoD	rs2383208	G	A	G	A	-0.165514	0.0132315	NA	0.179666	6.00067e-14	0.17	48.783
Type 2 diabetes || id:ieu-a-26	AAoD	rs3802177	A	G	A	G	-0.14842	0.00186345	NA	0.310035	2.09991e-11	0.92	37.9121
Type 2 diabetes || id:ieu-a-26	AAoD	rs5015480	T	C	T	C	-0.139762	0.00779213	NA	0.41155	2.19989e-16	0.08	61.9748
Type 2 diabetes || id:ieu-a-26	AAoD	rs7933855	A	G	A	G	0.113329	-0.00348724	NA	0.397137	1.29999e-09	0.53	30.8041
Type 2 diabetes || id:ieu-a-26	AAoD	rs864745	C	T	C	T	-0.113329	0.00909483	NA	0.501874	7.29962e-11	0.19	50.0408
Type 2 diabetes || id:ieu-a-26	DAoD	rs11709077	A	G	A	G	-0.157004	7.06099e-05	NA	0.119622	1.09999e-09	1	35.9451
Type 2 diabetes || id:ieu-a-26	DAoD	rs1801214	T	C	T	C	0.113329	-0.00854632	NA	0.600108	1.29999e-08	0.16	38.6493
Type 2 diabetes || id:ieu-a-26	DAoD	rs2383208	G	A	G	A	-0.165514	-0.000603181	NA	0.180344	6.00067e-14	0.87	48.783
Type 2 diabetes || id:ieu-a-26	DAoD	rs3802177	A	G	A	G	-0.14842	0.00455954	NA	0.309993	2.09991e-11	0.52	37.9121
Type 2 diabetes || id:ieu-a-26	DAoD	rs5015480	T	C	T	C	-0.139762	-0.0130869	NA	0.411132	2.19989e-16	0.019	61.9748
Type 2 diabetes || id:ieu-a-26	DAoD	rs7933855	A	G	A	G	0.113329	-0.000299766	NA	0.397257	1.29999e-09	0.97	30.8041
Type 2 diabetes || id:ieu-a-26	DAoD	rs864745	C	T	C	T	-0.113329	-0.00189033	NA	0.501398	7.29962e-11	0.67	50.0408

## Sheet: Table S6
Table S6. Heterogeneity and horizontal pleiotropy tests of T2D (Morris et al.) on AAoD/DAoD
Exposure	Outcome	n_SNP	Q_statistics	Q_pval	Egger_intercept	Egger_intercept_pval	MR-PRESSO_Global_Test_pval
T2D	AAoD	7	2.5	0.868	0.006	0.763	0.881
T2D	DAoD	7	8.5	0.2	-0.01	0.647	0.197

## Sheet: Table S7
Table S7. Mendelian randomization results for effect of T2D (Morris et al.) on AAoD/DAoD
Exposure	Outcome	Method	Beta	lo_95%ci	up_95%ci	pval
T2D	AAoD	Inverse variance weighted	-0.0570296	-0.0949637	-0.0190954	0.00321255
T2D	AAoD	Weighted median	-0.054797	-0.102546	-0.00704793	0.0244932
T2D	AAoD	MR Egger	-0.0982099	-0.354572	0.158152	0.486552
T2D	DAoD	Inverse variance weighted	0.00505569	-0.0350199	0.0451313	0.804706
T2D	DAoD	Weighted median	0.000181073	-0.044775	0.0451372	0.993701
T2D	DAoD	MR Egger	0.07614	-0.213621	0.365901	0.628487

## Sheet: Table S8
Table S8. Removed SNPs for T2D (Xu et al.) (scaned using PhenoScanner)
SNP	Trait	Ancestry
rs10087241	Vascular or heart problems diagnosed by doctor: high blood pressure	European
rs10100265	Medication for cholesterol, blood pressure or diabetes: blood pressure medication	European
rs10100265	Diastolic blood pressure	European
rs10100265	Systolic blood pressure	European
rs10100265	Treatment with blood pressure medication	European
rs10100265	Vascular or heart problems diagnosed by doctor: high blood pressure	European
rs10401969	Triglycerides	European
rs10401969	Triglycerides	Mixed
rs10401969	Triglycerides	European
rs10401969	Triglycerides	European
rs10401969	Triglycerides	Mixed
rs10401969	Triglycerides	Mixed
rs10401969	Triglycerides	Mixed
rs10401969	Triglyceride levels	East Asian
rs10401969	Triglycerides	Mixed
rs10401969	Triglycerides	European
rs10401969	Triglycerides	European
rs10401969	Triglycerides	Mixed
rs10401969	Total cholesterol	European
rs10401969	Total cholesterol	Mixed
rs10401969	LDL cholesterol	European
rs10401969	LDL cholesterol	Mixed
rs10401969	LDL cholesterol	Mixed
rs10401969	LDL cholesterol	African
rs10401969	LDL cholesterol	Mixed
rs10401969	LDL cholesterol male	Mixed
rs10401969	Total cholesterol	Mixed
rs10401969	Total cholesterol	Mixed
rs10401969	Total cholesterol females	Mixed
rs10401969	Total cholesterol males	Mixed
rs10401969	Cholesterol total	Mixed
rs10401969	Cholesterol total	European
rs10401969	LDL cholesterol	European
rs10401969	LDL cholesterol	Mixed
rs10401969	LDL cholesterol	Mixed
rs10401969	LDL cholesterol	European
rs10401969	LDL cholesterol levels	East Asian
rs10401969	Total cholesterol levels	East Asian
rs10401969	Medication for cholesterol, blood pressure or diabetes: cholesterol lowering medication	European
rs10401969	Self-reported high cholesterol	European
rs10401969	Total cholesterol	European
rs10401969	Cholesterol	Mixed
rs10401969	Cholesterol ldl	European
rs10401969	Cholesterol ldl	Mixed
rs10401969	Cholesterol ldl	Mixed
rs11257655	Systolic blood pressure	European
rs12970134	Triglycerides	Mixed
rs12970134	Triglycerides	Mixed
rs12970134	Triglycerides	Mixed
rs12970134	HDL cholesterol	Mixed
rs12970134	HDL cholesterol	Mixed
rs12970134	Vascular or heart problems diagnosed by doctor: high blood pressure	European
rs13234269	Triglycerides	European
rs13234269	Triglycerides	Mixed
rs13234269	Triglycerides	Mixed
rs13234269	HDL cholesterol	European
rs13234269	HDL cholesterol	Mixed
rs13234269	Treatment with cholesterol lowering medication	European
rs13234269	Treatment with blood pressure medication	European
rs13234269	Vascular or heart problems diagnosed by doctor: high blood pressure	European
rs13239186	Ever smoked	European
rs13389219	Triglycerides	European
rs13389219	Triglycerides	Mixed
rs13389219	Triglycerides	Mixed
rs13389219	Triglycerides	Mixed
rs13389219	Total cholesterol	European
rs13389219	HDL cholesterol	Mixed
rs13389219	HDL cholesterol	Mixed
rs13389219	LDL cholesterol	Mixed
rs13389219	LDL cholesterol	Mixed
rs17411031	Triglycerides	European
rs17411031	Triglycerides	Mixed
rs17411031	Triglycerides	European
rs17411031	Triglycerides	European
rs17411031	Triglycerides	Mixed
rs17411031	Triglycerides	European
rs17411031	Triglycerides	European
rs17411031	Triglycerides	European
rs17411031	Triglycerides	East Asian
rs17411031	HDL cholesterol	European
rs17411031	HDL cholesterol	European
rs17411031	HDL cholesterol	European
rs17411031	HDL cholesterol	European
rs17411031	HDL cholesterol	Mixed
rs17411031	HDL cholesterol	European
rs17411031	HDL cholesterol	European
rs17411031	Serum HDL cholesterol	European
rs17411031	Medication for cholesterol, blood pressure or diabetes: cholesterol lowering medication	European
rs17411031	Self-reported high cholesterol	European
rs2246618	Diastolic blood pressure	European
rs2296173	Triglycerides	European
rs2296173	Triglycerides	Mixed
rs2296173	Triglycerides	Mixed
rs2296173	HDL cholesterol	Mixed
rs2299383	Systolic blood pressure	European
rs2820426	Triglycerides	European
rs2867125	Diastolic blood pressure	European
rs2867125	Systolic blood pressure	European
rs2867125	Past tobacco smoking	European
rs2925979	Triglycerides	European
rs2925979	HDL cholesterol	Mixed
rs2925979	HDL cholesterol	European
rs2925979	HDL cholesterol	Mixed
rs2925979	HDL cholesterol	European
rs2925979	HDL cholesterol levels	East Asian
rs2925979	Treatment with cholesterol lowering medication	European
rs2925979	Cholesterol hdl	Mixed
rs2925979	Treatment with blood pressure medication	European
rs2925979	Vascular or heart problems diagnosed by doctor: high blood pressure	European
rs2943656	Triglycerides	European
rs2943656	Triglycerides	Mixed
rs2943656	Triglycerides	Mixed
rs2943656	HDL cholesterol	Mixed
rs2943656	Medication for cholesterol, blood pressure or diabetes: blood pressure medication	European
rs2943656	Medication for cholesterol, blood pressure or diabetes: cholesterol lowering medication	European
rs2943656	Self-reported high cholesterol	European
rs2943656	Vascular or heart problems diagnosed by doctor: high blood pressure	European
rs3217992	Medication for cholesterol, blood pressure or diabetes: cholesterol lowering medication	European
rs3217992	Diastolic blood pressure	European
rs459193	Vascular or heart problems diagnosed by doctor: high blood pressure	European
rs5215	Systolic blood pressure	European
rs5215	Vascular or heart problems diagnosed by doctor: high blood pressure	European
rs622217	Self-reported high cholesterol	European
rs622217	Treatment with cholesterol lowering medication	European
rs6767484	Medication for cholesterol, blood pressure or diabetes: cholesterol lowering medication	European
rs72892910	Medication for cholesterol, blood pressure or diabetes: blood pressure medication	European
rs7674212	Medication for cholesterol, blood pressure or diabetes: blood pressure medication	European
rs7674212	Diastolic blood pressure	European
rs7674212	Vascular or heart problems diagnosed by doctor: high blood pressure	European
rs7756992	Systolic blood pressure	European
rs7756992	Vascular or heart problems diagnosed by doctor: high blood pressure	European
rs780094	Hypertriglyceridemia	Hispanic
rs780094	Hypertriglyceridemia	Arabian
rs780094	Triglycerides	European
rs780094	Triglycerides	Mixed
rs780094	Serum triglycerides	European
rs780094	Triglycerides	European
rs780094	Triglycerides	European
rs780094	Triglycerides	Mixed
rs780094	Triglycerides	European
rs780094	Triglycerides	European
rs780094	Triglycerides	European
rs780094	Triglycerides	Mixed
rs780094	Triglycerides	European
rs780094	Triglycerides	European
rs780094	Triglycerides	Mixed
rs780094	Triglycerides change with statins	Mixed
rs780094	Triglycerides change with statins	European
rs780094	Triglycerides in metabolic syndrome subjects without diabetes	European
rs780094	Triglycerides ln	European
rs780094	Triglycerides mmoll	European
rs780094	Triglyceride levels	East Asian
rs780094	Triglycerides	European
rs780094	Triglycerides	Mixed
rs780094	Triglycerides	European
rs780094	Triglycerides	Mixed
rs780094	Triglycerides	European
rs780094	Triglycerides	East Asian
rs780094	Triglycerides	European
rs780094	Triglycerides	Mixed
rs780094	Triglycerides	European
rs780094	Triglycerides	European
rs780094	Total cholesterol	European
rs780094	Total cholesterol	Mixed
rs780094	HDL cholesterol mean size lipoprotein fraction concentration in fasting sample	European
rs780094	HDL cholesterol small lipoprotein fraction concentration in fasting sample	European
rs780094	LDL cholesterol	African
rs780094	LDL cholesterol mean size lipoprotein fraction concentration	European
rs780094	LDL cholesterol mean size lipoprotein fraction concentration in fasting sample	European
rs780094	LDL cholesterol small lipoprotein fraction concentration	European
rs780094	LDL cholesterol small lipoprotein fraction concentration in fasting sample	European
rs780094	LDL cholesterol total lipoprotein fraction concentration	European
rs780094	LDL cholesterol total lipoprotein fraction concentration in fasting sample	European
rs780094	Total cholesterol	European
rs780094	Total cholesterol	Mixed
rs780094	Total cholesterol	European
rs780094	VLDL cholesterol total lipoprotein fraction concentration in fasting sample	European
rs780094	LDL cholesterol	European
rs780094	Medication for cholesterol, blood pressure or diabetes: cholesterol lowering medication	European
rs780094	Self-reported high cholesterol	European
rs780094	Treatment with cholesterol lowering medication	European
rs780094	Total cholesterol	East Asian
rs780094	Cholesterol ldl	European
rs7845219	Vascular or heart problems diagnosed by doctor: high blood pressure	European
rs7903146	Medication for cholesterol, blood pressure or diabetes: cholesterol lowering medication	European
rs7903146	Self-reported high cholesterol	European
rs7903146	Treatment with cholesterol lowering medication	European
rs8068804	Diastolic blood pressure	European
rs8108269	Triglycerides	Mixed
rs8108269	Total cholesterol	European
rs825476	HDL cholesterol	Mixed
rs853974	Systolic blood pressure	European
rs9844972	Medication for cholesterol, blood pressure or diabetes: blood pressure medication	European
rs9844972	Systolic blood pressure	European
rs9844972	Vascular or heart problems diagnosed by doctor: high blood pressure	European
rs9894220	Vascular or heart problems diagnosed by doctor: high blood pressure	European
rs9928094	Triglycerides	European
rs9928094	HDL cholesterol	Mixed
rs9928094	Medication for cholesterol, blood pressure or diabetes: blood pressure medication	European
rs9928094	Treatment with blood pressure medication	European
rs9928094	Vascular or heart problems diagnosed by doctor: high blood pressure	European

## Sheet: Table S9
Table S9. Removed SNPs for HbA1c (scaned using PhenoScanner)
SNP	Trait	Ancestry
rs1387153	HDL cholesterol and Fasting blood glucose	European
rs16926246	Self-reported high cholesterol	European
rs1800562	Self-reported hypertension	European
rs1800562	Medication for cholesterol, blood pressure or diabetes: blood pressure medication	European
rs1800562	Diastolic blood pressure	European
rs1800562	Diastolic blood pressure	Mixed
rs1800562	Vascular or heart problems diagnosed by doctor: high blood pressure	European
rs1800562	Diastolic blood pressure	European
rs1800562	Diastolic blood pressure	European
rs1800562	Total cholesterol	Mixed
rs1800562	Cholesterol total	Mixed
rs1800562	Cholesterol	Mixed
rs1800562	Total cholesterol	Mixed
rs1800562	LDL cholesterol	Mixed
rs1800562	Cholesterol ldl	Mixed
rs1800562	LDL cholesterol	Mixed
rs1800562	Cholesterol total	European
rs1800562	Total cholesterol	European
rs1800562	LDL cholesterol	European
rs552976	Systolic blood pressure	European

## Sheet: Table S10
Table S10. Removed SNPs for FG (scaned using PhenoScanner)
SNP	Trait	Ancestry
rs10838693	Treatment with blood pressure medication	European
rs10838693	Vascular or heart problems diagnosed by doctor: high blood pressure	European
rs1260326	Hypertriglyceridemia	European
rs1260326	Hypertriglyceridemia	Hispanic
rs1260326	Hypertriglyceridemia	European
rs1260326	Hypertriglyceridemia	Hispanic
rs1260326	Hypertriglyceridemia	European
rs1260326	Triglycerides	European
rs1260326	Triglycerides	Mixed
rs1260326	Triglycerides	European
rs1260326	Triglycerides	Mixed
rs1260326	Triglycerides	European
rs1260326	Triglycerides	European
rs1260326	Triglycerides	European
rs1260326	Triglycerides	East Asian
rs1260326	Triglycerides	Mixed
rs1260326	Triglycerides	European
rs1260326	Triglycerides	Mixed
rs1260326	Triglycerides	European
rs1260326	Triglycerides	Mixed
rs1260326	Triglycerides	Hispanic
rs1260326	Triglycerides by NMR lipoprotein fraction	European
rs1260326	Triglycerides by NMR lipoprotein fraction in fasting sample	European
rs1260326	Triglycerides change with statins	European
rs1260326	Triglycerides females	Mixed
rs1260326	Triglycerides in females	European
rs1260326	Triglycerides in males	European
rs1260326	Triglycerides lipoprotein fraction	European
rs1260326	Triglycerides lipoprotein fraction in fasting sample	European
rs1260326	Triglycerides ln	European
rs1260326	Triglycerides ln	European
rs1260326	Triglycerides log mmoll	European
rs1260326	Triglycerides males	Mixed
rs1260326	Triglycerides mmoll	European
rs1260326	Triglycerides	European
rs1260326	Triglycerides	East Asian
rs1260326	Triglycerides	Mixed
rs1260326	Triglycerides	European
rs1260326	Triglycerides	European
rs1260326	Triglycerides	European
rs1260326	Triglycerides	East Asian
rs1260326	Triglycerides	Mixed
rs1260326	Triglycerides	European
rs1260326	Triglycerides	European
rs1260326	Triglycerides	European
rs1260326	Triglycerides	Mixed
rs1260326	Triglycerides	European
rs1260326	Total cholesterol	European
rs1260326	Total cholesterol	Mixed
rs1260326	HDL cholesterol mean size lipoprotein fraction concentration	European
rs1260326	HDL cholesterol small lipoprotein fraction concentration	European
rs1260326	HDL cholesterol total lipoprotein fraction concentration	European
rs1260326	HDL cholesterol total lipoprotein fraction concentration in fasting sample	European
rs1260326	Total cholesterol	European
rs1260326	Total cholesterol	Mixed
rs1260326	Total cholesterol	European
rs1260326	VLDL cholesterol large lipoprotein fraction concentration	European
rs1260326	VLDL cholesterol large lipoprotein fraction concentration in fasting sample	European
rs1260326	VLDL cholesterol mean size lipoprotein fraction concentration	European
rs1260326	VLDL cholesterol mean size lipoprotein fraction concentration in fasting sample	European
rs1260326	VLDL cholesterol medium lipoprotein fraction concentration	European
rs1260326	VLDL cholesterol medium lipoprotein fraction concentration in fasting sample	European
rs1260326	VLDL cholesterol total lipoprotein fraction concentration	European
rs1260326	Cholesterol total	Mixed
rs1260326	Cholesterol total	European
rs1260326	Cholesterol total	European
rs1260326	Medication for cholesterol, blood pressure or diabetes: cholesterol lowering medication	European
rs1260326	Self-reported high cholesterol	European
rs1260326	Treatment with cholesterol lowering medication	European
rs1260326	Cholesterol	Mixed
rs12898997	Diastolic blood pressure	European
rs12898997	Medication for cholesterol, blood pressure or diabetes: blood pressure medication	European
rs12898997	Systolic blood pressure	European
rs12898997	Treatment with blood pressure medication	European
rs12898997	Vascular or heart problems diagnosed by doctor: high blood pressure	European
rs157512	Vascular or heart problems diagnosed by doctor: high blood pressure	European
rs16851397	Systolic blood pressure	Mixed
rs16851397	Diastolic blood pressure	European
rs17265513	Diastolic blood pressure	European
rs174583	Triglycerides	European
rs174583	Triglycerides	Mixed
rs174583	Triglycerides	European
rs174583	Triglycerides	Mixed
rs174583	Triglycerides change with statins	European
rs174583	Triglycerides	European
rs174583	Total cholesterol	European
rs174583	Total cholesterol	Mixed
rs174583	HDL cholesterol	European
rs174583	HDL cholesterol	European
rs174583	HDL cholesterol	Mixed
rs174583	HDL cholesterol change with statins	European
rs174583	LDL cholesterol	Mixed
rs174583	Total cholesterol	European
rs174583	Total cholesterol	Mixed
rs194518	Diastolic blood pressure	European
rs2238435	Diastolic blood pressure	European
rs4760278	Triglycerides	European
rs4760278	Triglycerides	Mixed
rs4760278	Triglycerides	Mixed
rs4760278	HDL cholesterol	Mixed
rs507666	Total cholesterol	European
rs507666	LDL cholesterol large lipoprotein fraction concentration	European
rs507666	LDL cholesterol lipoprotein fraction concentration	European
rs507666	LDL cholesterol lipoprotein fraction concentration in fasting sample	European
rs507666	VLDL cholesterol mean size lipoprotein fraction concentration	European
rs507666	VLDL cholesterol small lipoprotein fraction concentration	European
rs507666	VLDL cholesterol small lipoprotein fraction concentration in fasting sample	European
rs507666	Cholesterol total	European
rs507666	Medication for cholesterol, blood pressure or diabetes: cholesterol lowering medication	European
rs507666	Self-reported high cholesterol	European
rs507666	Treatment with cholesterol lowering medication	European
rs507666	Diastolic blood pressure	Mixed
rs507666	Diastolic blood pressure	European
rs507666	Vascular or heart problems diagnosed by doctor: high blood pressure	European
rs537183	Systolic blood pressure	European
rs6489811	Vascular or heart problems diagnosed by doctor: high blood pressure	European
rs7012637	Self-reported high cholesterol	European
rs7903146	Medication for cholesterol, blood pressure or diabetes: cholesterol lowering medication	European
rs7903146	Self-reported high cholesterol	European
rs7903146	Treatment with cholesterol lowering medication	European
rs896854	Vascular or heart problems diagnosed by doctor: high blood pressure	European
rs9348441	Systolic blood pressure	European
rs9348441	Vascular or heart problems diagnosed by doctor: high blood pressure	European

[truncated: 2 more sheets: Table S11, Table S12]
